# Supplementary material for: 1-[5-Methyl-1-(4-nitro­phen­yl)-1H-1,2,3-triazol-4-yl]ethanone
Source: Acta Crystallogr Sect E Struct Rep Online. 2013 Oct 31;69(Pt 11):o1724. doi: 10.1107/S1600536813029425 (PMC3884370; doi:10.1107/S1600536813029425)
Supplement: Supplementary file 1 [file e-69-o1724-sup1.cif]

##############################################################################
#                                                                            #
# This CIF contains the data in a paper accepted for publication in          #
# Acta Crystallographica Section E. It conforms to the requirements of       #
# Notes for Authors for Acta Crystallographica Section E, and has been       #
# peer reviewed under the auspices of the IUCr Commission on Journals.       #
#                                                                            #
# Full details of the Crystallographic Information File format               #
# are given in the paper "The Crystallographic Information File (CIF):       #
# a New Standard Archive File for Crystallography" by S. R. Hall, F. H.      #
# Allen and I. D. Brown [Acta Cryst. (1991), A47, 655-685].                  #
#                                                                            #
# The current version of the core CIF dictionary is obtainable from          #
# ftp://ftp.iucr.org/pub/cif_core.dic.                                       #
#                                                                            #
# Software is freely available for graphical display of the structure(s)     #
# in this CIF. For information consult the CIF software page                 #
# http://www.iucr.org/resources/cif/software.                                #
#                                                                            #
# This file may be used for bona fide research purposes within the           #
# scientific community so long as proper attribution is given to the journal # 
# article from which it was obtained.                                        #
#                                                                            #
##############################################################################
data_global
_audit_creation_method     'PLATON <TABLE ACC> option'
_journal_date_recd_electronic     2013-10-07
_journal_date_accepted     2013-10-25
_journal_name_full     'Acta Crystallographica, Section E'
_journal_year     2013
_journal_volume     69
_journal_issue     11
_journal_page_first     o1724
_journal_page_last     o1724
_journal_paper_category     QO
_journal_paper_doi     10.1107/S1600536813029425
_journal_coeditor_code     IS5313
_publ_contact_author_name     'Dr. Revannasiddaiah, D.'
_publ_contact_author_address
;
Department of Studies in Physics,
University of Mysore,
Manasagangotri,
Mysore-570 006,
India.
;
_publ_contact_author_email     'dr@physics.uni-mysore.ac.in'
_publ_contact_author_fax     ?
_publ_contact_author_phone     '+91-98865 76762'
_publ_section_title
;
1-[5-Methyl-1-(4-nitrophenyl)-1<i>H</i>-1,2,3-triazol-4-yl]ethanone
;
loop_
    _publ_author_name
    _publ_author_address
    'Vinutha, N.'
;
Department of Studies in Physics,
University of Mysore,
Manasagangotri,
Mysore 570 006,
India
;
    'Madan Kumar, S.'
;
Department of Studies in Physics,
University of Mysore,
Manasagangotri,
Mysore 570 006,
India
;
    'Nithinchandra'
;
Department of Studies in Chemistry,
Mangalore University,
Mangalagangotri,
Mangalore 574 199,
India
;
    'Kalluraya Balakrishna'
;
Department of Studies in Chemistry,
Mangalore University,
Mangalagangotri,
Mangalore 574 199,
India
;
    'Lokanath, N. K.'
;
Department of Studies in Physics,
University of Mysore,
Manasagangotri,
Mysore 570 006,
India
;
    'Revannasiddaiah, D'
;
Department of Studies in Physics,
University of Mysore,
Manasagangotri,
Mysore 570 006,
India
;
data_I
_database_code_depnum_ccdc_archive     'CCDC 968632'
_chemical_name_systematic
;
1-[5-Methyl-1-(4-nitrophenyl)-1<i>H</i>-1,2,3-triazol-4-yl]ethanone
;
_chemical_formula_moiety     'C11 H10 N4 O3'
_chemical_formula_sum     'C11 H10 N4 O3'
_chemical_formula_iupac     'C11 H10 N4 O3'
_chemical_formula_weight     246.23
_symmetry_cell_setting     orthorhombic
_symmetry_space_group_name_H-M     'P c a 21'
_symmetry_space_group_name_Hall     'P 2c -2ac'
loop_
    _symmetry_equiv_pos_site_id
    _symmetry_equiv_pos_as_xyz
    1 x,y,z
    2 -x,-y,1/2+z
    3 1/2-x,y,1/2+z
    4 1/2+x,-y,z
_cell_length_a     7.2786(10)
_cell_length_b     11.5055(16)
_cell_length_c     27.220(4)
_cell_angle_alpha     90
_cell_angle_beta     90
_cell_angle_gamma     90
_cell_volume     2279.5(6)
_cell_formula_units_Z     8
_cell_measurement_reflns_used     1910
_cell_measurement_theta_min     3.2
_cell_measurement_theta_max     64.2
_cell_measurement_temperature     296
_cell_special_details
;
;
_exptl_crystal_description     'block'
_exptl_crystal_colour     'red'
_exptl_crystal_size_max     0.230
_exptl_crystal_size_mid     0.220
_exptl_crystal_size_min     0.210
_exptl_crystal_size_rad     ?
_exptl_crystal_density_diffrn     1.435
_exptl_crystal_density_meas     ?
_exptl_crystal_density_method     'Not Measured'
_exptl_crystal_F_000     1024
_exptl_absorpt_coefficient_mu     0.912
_exptl_absorpt_correction_type     multi-scan
_exptl_absorpt_process_details     '(SADABS; Bruker, 2013)'
_exptl_absorpt_correction_T_min     0.818
_exptl_absorpt_correction_T_max     0.831
_exptl_special_details
;
;
_diffrn_ambient_temperature     296
_diffrn_radiation_type     'CuK\a'
_diffrn_radiation_wavelength     1.54178
_diffrn_radiation_source     'Bruker MicroStar microfocus rotating anode'
_diffrn_radiation_monochromator     'Helios multilayer optics'
_diffrn_measurement_device_type     'Bruker X8 Proteum'
_diffrn_measurement_method     '\f and \w scans'
_diffrn_detector_area_resol_mean     10.7
_diffrn_reflns_number     8697
_diffrn_reflns_av_R_equivalents     0.0574
_diffrn_reflns_av_sigmaI/netI     0.0436
_diffrn_reflns_theta_min     3.25
_diffrn_reflns_theta_max     64.16
_diffrn_reflns_theta_full     64.16
_diffrn_measured_fraction_theta_max     0.976
_diffrn_measured_fraction_theta_full     0.976
_diffrn_reflns_limit_h_min     -8
_diffrn_reflns_limit_h_max     8
_diffrn_reflns_limit_k_min     -5
_diffrn_reflns_limit_k_max     13
_diffrn_reflns_limit_l_min     -30
_diffrn_reflns_limit_l_max     31
_diffrn_reflns_reduction_process
;
;
_refine_special_details
;
Refinement on <i>F</i>^2^ for ALL reflections except those flagged by the user
for potential systematic errors. Weighted <i>R</i>-factors <i>wR</i> and all
goodnesses of fit <i>S</i> are based on <i>F</i>^2^, conventional
<i>R</i>-factors <i>R</i> are based on <i>F</i>, with <i>F</i> set to zero for
negative <i>F</i>^2^. The observed criterion of <i>F</i>^2^ > \s(<i>F</i>^2^)
is used only for calculating -<i>R</i>-factor-obs <i>etc</i>. and is not
relevant to the choice of reflections for refinement. <i>R</i>-factors based
on <i>F</i>^2^ are statistically about twice as large as those based on
<i>F</i>, and <i>R</i>-factors based on ALL data will be even larger.
;
_reflns_number_total     1910
_reflns_number_gt     1617
_reflns_threshold_expression     I>2\s(I)
_refine_ls_structure_factor_coef     Fsqd
_refine_ls_matrix_type     full
_refine_ls_R_factor_all     0.0532
_refine_ls_R_factor_gt     0.0457
_refine_ls_wR_factor_gt     0.1317
_refine_ls_wR_factor_ref     0.1381
_refine_ls_goodness_of_fit_ref     1.075
_refine_ls_restrained_S_all     1.075
_refine_ls_number_reflns     1910
_refine_ls_number_parameters     329
_refine_ls_number_restraints     1
_refine_ls_number_constraints     ?
_refine_ls_hydrogen_treatment     constr
_refine_ls_weighting_scheme     calc
_refine_ls_weighting_details
         'calc w=1/[\s^2^(Fo^2^)+(0.0932P)^2^]         where P=(Fo^2^+2Fc^2^)/3'
_atom_sites_solution_hydrogens     geom
_atom_sites_solution_primary     direct
_atom_sites_solution_secondary     difmap
_refine_ls_shift/su_max     0.000
_refine_ls_shift/su_mean     0.000
_refine_diff_density_max     0.173
_refine_diff_density_min     -0.166
_refine_ls_extinction_method     'none'
loop_
    _atom_type_symbol
    _atom_type_description
    _atom_type_scat_dispersion_real
    _atom_type_scat_dispersion_imag
    _atom_type_scat_source
    O O 0.0492 0.0322 'International Tables Vol C Tables 4.2.6.8 and 6.1.1.4'
    N N 0.0311 0.0180 'International Tables Vol C Tables 4.2.6.8 and 6.1.1.4'
    H H 0.0000 0.0000 'International Tables Vol C Tables 4.2.6.8 and 6.1.1.4'
    C C 0.0181 0.0091 'International Tables Vol C Tables 4.2.6.8 and 6.1.1.4'
_computing_data_collection     'APEX2 (Bruker, 2013)'
_computing_cell_refinement     'SAINT (Bruker, 2013)'
_computing_data_reduction     'SAINT (Bruker, 2013)'
_computing_structure_solution     'SHELXS97 (Sheldrick, 2008)'
_computing_structure_refinement     'SHELXL97 (Sheldrick, 2008)'
_computing_molecular_graphics     'Mercury (Macrae <i>et al.</i>, 2008)'
_computing_publication_material     'Mercury (Macrae <i>et al.</i>, 2008)'
loop_
    _atom_site_type_symbol
    _atom_site_label
    _atom_site_fract_x
    _atom_site_fract_y
    _atom_site_fract_z
    _atom_site_U_iso_or_equiv
    _atom_site_thermal_displace_type
    _atom_site_calc_flag
    _atom_site_refinement_flags
    _atom_site_occupancy
    O O1A 0.1681(6) 0.7317(4) 0.30010(16) 0.0907(16) Uani . . 1.000
    O O2A 0.5412(8) 0.8545(4) 0.64933(16) 0.1063(18) Uani . . 1.000
    O O3A 0.4670(10) 1.0325(5) 0.64815(18) 0.129(3) Uani . . 1.000
    N N1A 0.4033(6) 0.9759(4) 0.35049(15) 0.0680(16) Uani . . 1.000
    N N2A 0.4450(6) 0.9990(4) 0.39568(14) 0.0657(14) Uani . . 1.000
    N N3A 0.3707(5) 0.9122(3) 0.42410(12) 0.0522(11) Uani . . 1.000
    N N4A 0.4913(7) 0.9402(4) 0.62761(15) 0.0767(16) Uani . . 1.000
    C C1A 0.2812(6) 0.8331(4) 0.39621(15) 0.0497(12) Uani . . 1.000
    C C2A 0.3036(6) 0.8752(4) 0.34871(16) 0.0570(14) Uani . . 1.000
    C C3A 0.2316(7) 0.8288(5) 0.30239(18) 0.0670(16) Uani . . 1.000
    C C4A 0.2355(10) 0.9058(6) 0.2585(2) 0.084(2) Uani . . 1.000
    C C5A 0.1735(7) 0.7346(4) 0.41484(19) 0.0667(17) Uani . . 1.000
    C C6A 0.3986(6) 0.9188(4) 0.47594(15) 0.0503(14) Uani . . 1.000
    C C7A 0.3940(7) 1.0257(4) 0.49864(17) 0.0603(17) Uani . . 1.000
    C C8A 0.4254(7) 1.0344(4) 0.54869(16) 0.0633(17) Uani . . 1.000
    C C9A 0.4592(7) 0.9331(4) 0.57459(16) 0.0587(14) Uani . . 1.000
    C C10A 0.4634(7) 0.8257(4) 0.55236(16) 0.0600(16) Uani . . 1.000
    C C11A 0.4341(6) 0.8185(4) 0.50253(16) 0.0577(16) Uani . . 1.000
    O O1B -0.0706(6) 0.3153(4) 0.04016(14) 0.0883(16) Uani . . 1.000
    O O2B 0.0771(8) 0.4308(5) 0.40221(15) 0.110(2) Uani . . 1.000
    O O3B 0.1969(7) 0.2600(5) 0.40198(14) 0.0950(18) Uani . . 1.000
    N N1B 0.3210(5) 0.4147(4) 0.10651(14) 0.0653(14) Uani . . 1.000
    N N2B 0.3525(5) 0.4112(4) 0.15379(13) 0.0637(14) Uani . . 1.000
    N N3B 0.1961(5) 0.3690(3) 0.17486(12) 0.0538(11) Uani . . 1.000
    N N4B 0.1456(6) 0.3479(5) 0.38102(15) 0.0733(18) Uani . . 1.000
    C C1B 0.0636(6) 0.3448(4) 0.14185(17) 0.0550(12) Uani . . 1.000
    C C2B 0.1480(6) 0.3740(4) 0.09745(16) 0.0550(12) Uani . . 1.000
    C C3B 0.0683(7) 0.3710(4) 0.04782(15) 0.0597(16) Uani . . 1.000
    C C4B 0.1636(9) 0.4365(6) 0.00848(19) 0.082(2) Uani . . 1.000
    C C5B -0.1210(8) 0.3025(5) 0.1540(2) 0.0760(19) Uani . . 1.000
    C C6B 0.1834(6) 0.3626(4) 0.22757(15) 0.0533(14) Uani . . 1.000
    C C7B 0.2290(8) 0.2619(4) 0.25147(17) 0.0673(16) Uani . . 1.000
    C C8B 0.2177(7) 0.2566(4) 0.30211(19) 0.0693(17) Uani . . 1.000
    C C9B 0.1605(6) 0.3519(5) 0.32681(16) 0.0570(14) Uani . . 1.000
    C C10B 0.1174(7) 0.4558(5) 0.30392(19) 0.0703(17) Uani . . 1.000
    C C11B 0.1287(8) 0.4607(5) 0.25360(18) 0.0680(17) Uani . . 1.000
    H H5A1 0.24880 0.66610 0.41530 0.1000 Uiso calc R 1.000
    H H7A 0.36970 1.09220 0.48030 0.0730 Uiso calc R 1.000
    H H5A2 0.06950 0.72180 0.39380 0.1000 Uiso calc R 1.000
    H H8A 0.42390 1.10620 0.56440 0.0760 Uiso calc R 1.000
    H H5A3 0.13180 0.75140 0.44750 0.1000 Uiso calc R 1.000
    H H4A1 0.17180 0.86890 0.23190 0.1260 Uiso calc R 1.000
    H H10A 0.48560 0.75900 0.57070 0.0720 Uiso calc R 1.000
    H H4A2 0.36060 0.92010 0.24920 0.1260 Uiso calc R 1.000
    H H11A 0.43810 0.74690 0.48680 0.0690 Uiso calc R 1.000
    H H4A3 0.17660 0.97820 0.26620 0.1260 Uiso calc R 1.000
    H H5B1 -0.13290 0.22300 0.14380 0.1140 Uiso calc R 1.000
    H H5B2 -0.21100 0.34910 0.13740 0.1140 Uiso calc R 1.000
    H H5B3 -0.13980 0.30770 0.18890 0.1140 Uiso calc R 1.000
    H H4B1 0.28300 0.40340 0.00310 0.1230 Uiso calc R 1.000
    H H4B2 0.17640 0.51630 0.01820 0.1230 Uiso calc R 1.000
    H H4B3 0.09310 0.43210 -0.02130 0.1230 Uiso calc R 1.000
    H H7B 0.26730 0.19720 0.23370 0.0800 Uiso calc R 1.000
    H H8B 0.24890 0.18890 0.31880 0.0830 Uiso calc R 1.000
    H H10B 0.08170 0.52040 0.32210 0.0840 Uiso calc R 1.000
    H H11B 0.10010 0.52910 0.23710 0.0820 Uiso calc R 1.000
loop_
    _atom_site_aniso_label
    _atom_site_aniso_U_11
    _atom_site_aniso_U_22
    _atom_site_aniso_U_33
    _atom_site_aniso_U_12
    _atom_site_aniso_U_13
    _atom_site_aniso_U_23
    O1A 0.115(3) 0.074(3) 0.083(2) -0.011(2) -0.018(2) -0.0103(19)
    O2A 0.146(4) 0.107(3) 0.066(2) 0.015(3) -0.021(3) 0.008(2)
    O3A 0.217(7) 0.099(3) 0.071(3) -0.001(4) -0.007(3) -0.018(2)
    N1A 0.081(3) 0.067(3) 0.056(2) -0.010(2) 0.0006(19) 0.0059(19)
    N2A 0.080(3) 0.063(2) 0.054(2) -0.017(2) 0.0022(18) 0.0112(18)
    N3A 0.0547(19) 0.050(2) 0.0518(19) -0.0050(16) 0.0006(14) 0.0012(15)
    N4A 0.092(3) 0.081(3) 0.057(2) -0.005(3) -0.003(2) -0.002(2)
    C1A 0.053(2) 0.044(2) 0.052(2) 0.0033(18) -0.0018(18) 0.0026(17)
    C2A 0.062(2) 0.056(3) 0.053(2) 0.002(2) 0.000(2) 0.004(2)
    C3A 0.073(3) 0.070(3) 0.058(2) 0.011(3) -0.005(2) -0.003(2)
    C4A 0.107(4) 0.093(4) 0.051(2) 0.004(3) 0.001(3) 0.006(3)
    C5A 0.075(3) 0.060(3) 0.065(3) -0.009(2) 0.002(2) 0.007(2)
    C6A 0.051(2) 0.055(3) 0.045(2) -0.0043(18) 0.0043(17) 0.0041(18)
    C7A 0.066(3) 0.055(3) 0.060(3) -0.001(2) -0.002(2) 0.005(2)
    C8A 0.075(3) 0.058(3) 0.057(3) -0.004(2) 0.004(2) -0.006(2)
    C9A 0.059(2) 0.069(3) 0.048(2) -0.002(2) 0.0011(18) 0.000(2)
    C10A 0.066(3) 0.060(3) 0.054(2) -0.001(2) -0.001(2) 0.007(2)
    C11A 0.064(3) 0.052(3) 0.057(2) 0.002(2) -0.0023(19) 0.0002(19)
    O1B 0.110(3) 0.092(3) 0.063(2) -0.039(2) -0.0193(19) 0.0015(18)
    O2B 0.139(4) 0.130(4) 0.061(3) 0.005(3) 0.017(2) -0.022(2)
    O3B 0.105(3) 0.123(4) 0.057(2) -0.018(3) -0.003(2) 0.018(2)
    N1B 0.069(2) 0.076(3) 0.051(2) -0.0069(19) 0.0015(18) 0.0005(18)
    N2B 0.060(2) 0.084(3) 0.0470(19) -0.012(2) 0.0031(16) 0.0026(18)
    N3B 0.058(2) 0.055(2) 0.0485(19) -0.0005(17) -0.0001(15) 0.0000(15)
    N4B 0.074(3) 0.099(4) 0.047(2) -0.019(3) -0.0022(19) -0.004(2)
    C1B 0.062(2) 0.050(2) 0.053(2) -0.0065(19) 0.0007(18) -0.0003(18)
    C2B 0.060(2) 0.053(2) 0.052(2) -0.0023(18) 0.0045(19) 0.0005(18)
    C3B 0.076(3) 0.054(3) 0.049(2) -0.003(2) -0.003(2) -0.0024(19)
    C4B 0.090(4) 0.105(5) 0.050(2) -0.010(3) 0.002(3) 0.007(3)
    C5B 0.072(3) 0.088(4) 0.068(3) -0.023(3) 0.006(2) 0.007(3)
    C6B 0.060(2) 0.059(3) 0.041(2) 0.000(2) 0.0024(17) -0.0021(18)
    C7B 0.090(3) 0.059(3) 0.053(2) 0.009(2) 0.004(2) 0.004(2)
    C8B 0.084(3) 0.065(3) 0.059(3) 0.006(3) 0.004(2) 0.011(2)
    C9B 0.055(2) 0.072(3) 0.044(2) -0.010(2) 0.0004(17) 0.000(2)
    C10B 0.082(3) 0.070(3) 0.059(3) 0.005(3) 0.003(2) -0.012(2)
    C11B 0.089(3) 0.060(3) 0.055(3) 0.009(3) 0.002(2) 0.000(2)
_geom_special_details
;
Bond distances, angles <i>etc</i>. have been calculated using the rounded
fractional coordinates. All su's are estimated from the variances of the
(full) variance-covariance matrix. The cell e.s.d.'s are taken into account in
the estimation of distances, angles and torsion angles
;
loop_
    _geom_bond_atom_site_label_1
    _geom_bond_atom_site_label_2
    _geom_bond_site_symmetry_1
    _geom_bond_site_symmetry_2
    _geom_bond_distance
    _geom_bond_publ_flag
    O1A C3A . . 1.211(7) no
    O2A N4A . . 1.206(7) no
    O3A N4A . . 1.213(7) no
    O1B C3B . . 1.215(7) no
    O2B N4B . . 1.221(8) no
    O3B N4B . . 1.220(8) no
    N1A N2A . . 1.295(6) no
    N1A C2A . . 1.368(6) no
    N2A N3A . . 1.374(6) no
    N3A C1A . . 1.352(6) no
    N3A C6A . . 1.428(5) no
    N4A C9A . . 1.464(6) no
    N1B N2B . . 1.308(5) no
    N1B C2B . . 1.366(6) no
    N2B N3B . . 1.364(5) no
    N3B C1B . . 1.347(6) no
    N3B C6B . . 1.440(5) no
    N4B C9B . . 1.480(6) no
    C1A C5A . . 1.468(7) no
    C1A C2A . . 1.390(6) no
    C2A C3A . . 1.466(7) no
    C3A C4A . . 1.488(8) no
    C6A C7A . . 1.377(6) no
    C6A C11A . . 1.387(6) no
    C7A C8A . . 1.385(6) no
    C8A C9A . . 1.384(6) no
    C9A C10A . . 1.376(6) no
    C10A C11A . . 1.376(6) no
    C4A H4A1 . . 0.9600 no
    C4A H4A2 . . 0.9600 no
    C4A H4A3 . . 0.9600 no
    C5A H5A3 . . 0.9600 no
    C5A H5A2 . . 0.9600 no
    C5A H5A1 . . 0.9600 no
    C7A H7A . . 0.9300 no
    C8A H8A . . 0.9300 no
    C10A H10A . . 0.9300 no
    C11A H11A . . 0.9300 no
    C1B C2B . . 1.397(6) no
    C1B C5B . . 1.467(7) no
    C2B C3B . . 1.471(6) no
    C3B C4B . . 1.482(7) no
    C6B C7B . . 1.370(6) no
    C6B C11B . . 1.391(7) no
    C7B C8B . . 1.382(7) no
    C8B C9B . . 1.352(7) no
    C9B C10B . . 1.384(8) no
    C10B C11B . . 1.373(7) no
    C4B H4B1 . . 0.9600 no
    C4B H4B2 . . 0.9600 no
    C4B H4B3 . . 0.9600 no
    C5B H5B1 . . 0.9600 no
    C5B H5B2 . . 0.9600 no
    C5B H5B3 . . 0.9600 no
    C7B H7B . . 0.9300 no
    C8B H8B . . 0.9300 no
    C10B H10B . . 0.9300 no
    C11B H11B . . 0.9300 no
loop_
    _geom_angle_atom_site_label_1
    _geom_angle_atom_site_label_2
    _geom_angle_atom_site_label_3
    _geom_angle_site_symmetry_1
    _geom_angle_site_symmetry_2
    _geom_angle_site_symmetry_3
    _geom_angle
    _geom_angle_publ_flag
    N2A N1A C2A . . . 109.4(4) no
    N1A N2A N3A . . . 107.1(4) no
    N2A N3A C1A . . . 111.3(3) no
    N2A N3A C6A . . . 117.5(3) no
    C1A N3A C6A . . . 131.2(4) no
    O2A N4A O3A . . . 122.3(5) no
    O2A N4A C9A . . . 119.1(4) no
    O3A N4A C9A . . . 118.7(5) no
    N2B N1B C2B . . . 109.2(4) no
    N1B N2B N3B . . . 106.2(3) no
    N2B N3B C1B . . . 113.0(3) no
    N2B N3B C6B . . . 119.4(3) no
    C1B N3B C6B . . . 127.5(4) no
    O3B N4B C9B . . . 118.0(5) no
    O2B N4B O3B . . . 123.5(4) no
    O2B N4B C9B . . . 118.5(5) no
    N3A C1A C5A . . . 125.6(4) no
    C2A C1A C5A . . . 130.7(4) no
    N3A C1A C2A . . . 103.4(4) no
    N1A C2A C1A . . . 108.9(4) no
    N1A C2A C3A . . . 121.9(4) no
    C1A C2A C3A . . . 129.1(4) no
    O1A C3A C2A . . . 121.1(5) no
    O1A C3A C4A . . . 121.0(5) no
    C2A C3A C4A . . . 117.8(5) no
    N3A C6A C11A . . . 119.9(4) no
    N3A C6A C7A . . . 119.2(4) no
    C7A C6A C11A . . . 120.9(4) no
    C6A C7A C8A . . . 120.1(4) no
    C7A C8A C9A . . . 118.0(4) no
    C8A C9A C10A . . . 122.4(4) no
    N4A C9A C8A . . . 118.9(4) no
    N4A C9A C10A . . . 118.7(4) no
    C9A C10A C11A . . . 119.0(4) no
    C6A C11A C10A . . . 119.6(4) no
    C3A C4A H4A1 . . . 109.00 no
    C3A C4A H4A2 . . . 109.00 no
    H4A1 C4A H4A2 . . . 110.00 no
    H4A1 C4A H4A3 . . . 109.00 no
    C3A C4A H4A3 . . . 109.00 no
    H4A2 C4A H4A3 . . . 109.00 no
    C1A C5A H5A1 . . . 109.00 no
    C1A C5A H5A2 . . . 109.00 no
    C1A C5A H5A3 . . . 109.00 no
    H5A1 C5A H5A2 . . . 109.00 no
    H5A1 C5A H5A3 . . . 110.00 no
    H5A2 C5A H5A3 . . . 110.00 no
    C8A C7A H7A . . . 120.00 no
    C6A C7A H7A . . . 120.00 no
    C9A C8A H8A . . . 121.00 no
    C7A C8A H8A . . . 121.00 no
    C9A C10A H10A . . . 121.00 no
    C11A C10A H10A . . . 120.00 no
    C6A C11A H11A . . . 120.00 no
    C10A C11A H11A . . . 120.00 no
    N3B C1B C2B . . . 102.3(4) no
    N3B C1B C5B . . . 125.0(4) no
    C2B C1B C5B . . . 132.7(4) no
    N1B C2B C1B . . . 109.4(4) no
    N1B C2B C3B . . . 122.5(4) no
    C1B C2B C3B . . . 128.0(4) no
    O1B C3B C2B . . . 119.9(4) no
    O1B C3B C4B . . . 122.3(4) no
    C2B C3B C4B . . . 117.9(4) no
    N3B C6B C7B . . . 120.1(4) no
    N3B C6B C11B . . . 119.0(4) no
    C7B C6B C11B . . . 120.9(4) no
    C6B C7B C8B . . . 119.8(4) no
    C7B C8B C9B . . . 118.6(4) no
    N4B C9B C8B . . . 119.5(5) no
    N4B C9B C10B . . . 117.3(5) no
    C8B C9B C10B . . . 123.1(4) no
    C9B C10B C11B . . . 118.1(5) no
    C6B C11B C10B . . . 119.5(5) no
    C3B C4B H4B1 . . . 109.00 no
    C3B C4B H4B2 . . . 109.00 no
    C3B C4B H4B3 . . . 109.00 no
    H4B1 C4B H4B2 . . . 109.00 no
    H4B1 C4B H4B3 . . . 110.00 no
    H4B2 C4B H4B3 . . . 110.00 no
    C1B C5B H5B1 . . . 109.00 no
    C1B C5B H5B2 . . . 109.00 no
    C1B C5B H5B3 . . . 109.00 no
    H5B1 C5B H5B2 . . . 110.00 no
    H5B1 C5B H5B3 . . . 109.00 no
    H5B2 C5B H5B3 . . . 109.00 no
    C6B C7B H7B . . . 120.00 no
    C8B C7B H7B . . . 120.00 no
    C7B C8B H8B . . . 121.00 no
    C9B C8B H8B . . . 121.00 no
    C9B C10B H10B . . . 121.00 no
    C11B C10B H10B . . . 121.00 no
    C6B C11B H11B . . . 120.00 no
    C10B C11B H11B . . . 120.00 no
loop_
    _geom_torsion_atom_site_label_1
    _geom_torsion_atom_site_label_2
    _geom_torsion_atom_site_label_3
    _geom_torsion_atom_site_label_4
    _geom_torsion_site_symmetry_1
    _geom_torsion_site_symmetry_2
    _geom_torsion_site_symmetry_3
    _geom_torsion_site_symmetry_4
    _geom_torsion
    _geom_torsion_publ_flag
    C2A N1A N2A N3A . . . . -0.3(5) no
    N2A N1A C2A C1A . . . . 0.3(5) no
    N2A N1A C2A C3A . . . . 178.0(4) no
    N1A N2A N3A C1A . . . . 0.2(5) no
    N1A N2A N3A C6A . . . . -180.0(4) no
    N2A N3A C1A C2A . . . . 0.0(5) no
    N2A N3A C1A C5A . . . . -174.7(4) no
    C6A N3A C1A C2A . . . . -179.9(4) no
    C6A N3A C1A C5A . . . . 5.4(7) no
    N2A N3A C6A C7A . . . . 37.8(6) no
    N2A N3A C6A C11A . . . . -140.7(4) no
    C1A N3A C6A C7A . . . . -142.4(5) no
    C1A N3A C6A C11A . . . . 39.1(7) no
    O2A N4A C9A C8A . . . . -171.7(5) no
    O2A N4A C9A C10A . . . . 8.5(8) no
    O3A N4A C9A C8A . . . . 8.2(8) no
    O3A N4A C9A C10A . . . . -171.7(6) no
    C2B N1B N2B N3B . . . . -0.7(5) no
    N2B N1B C2B C1B . . . . 1.1(6) no
    N2B N1B C2B C3B . . . . 177.6(4) no
    N1B N2B N3B C6B . . . . -175.6(4) no
    N1B N2B N3B C1B . . . . 0.2(5) no
    N2B N3B C1B C2B . . . . 0.5(5) no
    N2B N3B C1B C5B . . . . -177.6(5) no
    C1B N3B C6B C11B . . . . -90.7(6) no
    C6B N3B C1B C5B . . . . -2.3(7) no
    N2B N3B C6B C7B . . . . -94.0(5) no
    C6B N3B C1B C2B . . . . 175.9(4) no
    C1B N3B C6B C7B . . . . 90.9(6) no
    N2B N3B C6B C11B . . . . 84.5(5) no
    O3B N4B C9B C8B . . . . 4.5(7) no
    O2B N4B C9B C10B . . . . 8.1(7) no
    O2B N4B C9B C8B . . . . -173.1(5) no
    O3B N4B C9B C10B . . . . -174.3(5) no
    N3A C1A C2A N1A . . . . -0.2(5) no
    N3A C1A C2A C3A . . . . -177.7(5) no
    C5A C1A C2A C3A . . . . -3.4(8) no
    C5A C1A C2A N1A . . . . 174.2(5) no
    C1A C2A C3A O1A . . . . -14.0(8) no
    C1A C2A C3A C4A . . . . 164.8(5) no
    N1A C2A C3A C4A . . . . -12.5(7) no
    N1A C2A C3A O1A . . . . 168.8(5) no
    N3A C6A C11A C10A . . . . 179.1(4) no
    N3A C6A C7A C8A . . . . -178.3(4) no
    C11A C6A C7A C8A . . . . 0.1(7) no
    C7A C6A C11A C10A . . . . 0.6(7) no
    C6A C7A C8A C9A . . . . -0.6(7) no
    C7A C8A C9A C10A . . . . 0.3(8) no
    C7A C8A C9A N4A . . . . -179.5(5) no
    N4A C9A C10A C11A . . . . -179.7(4) no
    C8A C9A C10A C11A . . . . 0.4(8) no
    C9A C10A C11A C6A . . . . -0.9(7) no
    N3B C1B C2B N1B . . . . -0.9(5) no
    N3B C1B C2B C3B . . . . -177.2(4) no
    C5B C1B C2B N1B . . . . 177.0(5) no
    C5B C1B C2B C3B . . . . 0.7(9) no
    N1B C2B C3B O1B . . . . 166.6(5) no
    N1B C2B C3B C4B . . . . -12.9(7) no
    C1B C2B C3B O1B . . . . -17.6(8) no
    C1B C2B C3B C4B . . . . 162.9(5) no
    N3B C6B C7B C8B . . . . 179.6(4) no
    C11B C6B C7B C8B . . . . 1.1(8) no
    N3B C6B C11B C10B . . . . -179.5(5) no
    C7B C6B C11B C10B . . . . -1.1(8) no
    C6B C7B C8B C9B . . . . 0.3(8) no
    C7B C8B C9B N4B . . . . 179.4(5) no
    C7B C8B C9B C10B . . . . -1.8(8) no
    N4B C9B C10B C11B . . . . -179.4(5) no
    C8B C9B C10B C11B . . . . 1.9(8) no
    C9B C10B C11B C6B . . . . -0.4(8) no
loop_
    _geom_hbond_atom_site_label_D
    _geom_hbond_atom_site_label_H
    _geom_hbond_atom_site_label_A
    _geom_hbond_site_symmetry_A
    _geom_hbond_distance_DH
    _geom_hbond_distance_HA
    _geom_hbond_distance_DA
    _geom_hbond_angle_DHA
    _geom_hbond_publ_flag
    C5B H5B1 O3A 3_544 0.96 2.51 3.306(8) 141 yes
    C10B H10B O1A . 0.93 2.58 3.197(7) 124 yes
_iucr_refine_instructions_details
;
TITL dr_bk11_0m in Pca2(1)
CELL 1.54178 7.2786 11.5055 27.2196 90.000 90.000 90.000
ZERR 8.00 0.0010 0.0016 0.0036 0.000 0.000 0.000
LATT -1
SYMM -x, -y, z+1/2
SYMM -x+1/2, y, z+1/2
SYMM x+1/2, -y, z
SFAC  C   H   N   O
UNIT   88   80  32  24
MERG 3
L.S. 14
BOND $H
ACTA
SIZE 0.21 0.23 0.22
TEMP 23.00
FMAP 2
PLAN 20
WGHT    0.093200
FVAR       0.14854
MOLE   1
N2B   3    0.352514    0.411161    0.153788    11.00000    0.05975    0.08401 =
         0.04696    0.00264    0.00306   -0.01184
C6B   1    0.183391    0.362646    0.227566    11.00000    0.06031    0.05927 =
         0.04094   -0.00211    0.00239   -0.00041
C9B   1    0.160504    0.351945    0.326807    11.00000    0.05508    0.07187 =
         0.04385   -0.00049    0.00042   -0.01039
N3B   3    0.196144    0.368956    0.174862    11.00000    0.05828    0.05520 =
         0.04853    0.00003   -0.00009   -0.00046
O3B   4    0.196927    0.259973    0.401984    11.00000    0.10482    0.12320 =
         0.05744    0.01791   -0.00341   -0.01793
C8B   1    0.217735    0.256583    0.302106    11.00000    0.08376    0.06536 =
         0.05869    0.01053    0.00383    0.00623
AFIX  43
H8B   2    0.248863    0.188915    0.318838    11.00000   -1.20000
AFIX   0
N4B   3    0.145636    0.347882    0.381021    11.00000    0.07373    0.09913 =
         0.04652   -0.00361   -0.00223   -0.01889
C11B  1    0.128698    0.460748    0.253604    11.00000    0.08921    0.06018 =
         0.05529   -0.00009    0.00204    0.00939
AFIX  43
H11B  2    0.100051    0.529132    0.237077    11.00000   -1.20000
AFIX   0
C7B   1    0.228966    0.261852    0.251467    11.00000    0.08977    0.05882 =
         0.05254    0.00371    0.00365    0.00923
AFIX  43
H7B   2    0.267307    0.197241    0.233680    11.00000   -1.20000
AFIX   0
O1B   4   -0.070624    0.315293    0.040163    11.00000    0.11021    0.09182 =
         0.06317    0.00148   -0.01932   -0.03918
C2B   1    0.148047    0.373971    0.097450    11.00000    0.05954    0.05273 =
         0.05164    0.00050    0.00450   -0.00230
C10B  1    0.117358    0.455779    0.303917    11.00000    0.08175    0.06961 =
         0.05945   -0.01180    0.00317    0.00466
AFIX  43
H10B  2    0.081679    0.520393    0.322094    11.00000   -1.20000
AFIX   0
N1B   3    0.321025    0.414712    0.106509    11.00000    0.06867    0.07619 =
         0.05058    0.00052    0.00148   -0.00689
O2B   4    0.077122    0.430780    0.402208    11.00000    0.13926    0.12971 =
         0.06108   -0.02240    0.01691    0.00513
C1B   1    0.063622    0.344823    0.141853    11.00000    0.06166    0.05002 =
         0.05282   -0.00028    0.00065   -0.00646
C5B   1   -0.120987    0.302497    0.154041    11.00000    0.07201    0.08769 =
         0.06830    0.00685    0.00603   -0.02274
AFIX 137
H5B1  2   -0.132889    0.222998    0.143816    11.00000   -1.50000
H5B2  2   -0.211030    0.349059    0.137405    11.00000   -1.50000
H5B3  2   -0.139831    0.307739    0.188878    11.00000   -1.50000
AFIX   0
C3B   1    0.068304    0.370994    0.047824    11.00000    0.07594    0.05402 =
         0.04858   -0.00243   -0.00332   -0.00295
C4B   1    0.163600    0.436454    0.008479    11.00000    0.09021    0.10511 =
         0.05021    0.00698    0.00247   -0.01007
AFIX 137
H4B1  2    0.282986    0.403386    0.003061    11.00000   -1.50000
H4B2  2    0.176419    0.516275    0.018162    11.00000   -1.50000
H4B3  2    0.093139    0.432113   -0.021279    11.00000   -1.50000
AFIX   0
MOLE   2
N1A   3    0.403259    0.975907    0.350490    11.00000    0.08061    0.06671 =
         0.05598    0.00593    0.00059   -0.00971
C7A   1    0.393963    1.025736    0.498643    11.00000    0.06627    0.05471 =
         0.06043    0.00495   -0.00242   -0.00080
AFIX  43
H7A   2    0.369671    1.092230    0.480335    11.00000   -1.20000
AFIX   0
N3A   3    0.370670    0.912242    0.424103    11.00000    0.05469    0.04994 =
         0.05184    0.00118    0.00061   -0.00501
C6A   1    0.398575    0.918802    0.475940    11.00000    0.05078    0.05526 =
         0.04529    0.00408    0.00430   -0.00425
C9A   1    0.459225    0.933104    0.574585    11.00000    0.05899    0.06926 =
         0.04785   -0.00050    0.00109   -0.00228
C10A  1    0.463370    0.825666    0.552359    11.00000    0.06650    0.06033 =
         0.05434    0.00746   -0.00141   -0.00086
AFIX  43
H10A  2    0.485609    0.758988    0.570733    11.00000   -1.20000
AFIX   0
N2A   3    0.444957    0.999029    0.395682    11.00000    0.07986    0.06291 =
         0.05366    0.01120    0.00222   -0.01736
N4A   3    0.491345    0.940154    0.627607    11.00000    0.09219    0.08131 =
         0.05696   -0.00173   -0.00262   -0.00493
C1A   1    0.281188    0.833071    0.396210    11.00000    0.05346    0.04388 =
         0.05239    0.00261   -0.00179    0.00326
C8A   1    0.425433    1.034425    0.548687    11.00000    0.07545    0.05794 =
         0.05737   -0.00600    0.00375   -0.00445
AFIX  43
H8A   2    0.423910    1.106169    0.564421    11.00000   -1.20000
AFIX   0
C11A  1    0.434081    0.818549    0.502533    11.00000    0.06370    0.05205 =
         0.05650    0.00024   -0.00232    0.00209
AFIX  43
H11A  2    0.438078    0.746876    0.486772    11.00000   -1.20000
AFIX   0
C2A   1    0.303618    0.875165    0.348713    11.00000    0.06203    0.05567 =
         0.05284    0.00419   -0.00023    0.00233
O1A   4    0.168118    0.731701    0.300100    11.00000    0.11515    0.07433 =
         0.08323   -0.01027   -0.01827   -0.01114
O2A   4    0.541220    0.854503    0.649329    11.00000    0.14617    0.10722 =
         0.06643    0.00817   -0.02086    0.01532
O3A   4    0.466973    1.032518    0.648155    11.00000    0.21704    0.09908 =
         0.07071   -0.01818   -0.00685   -0.00100
C5A   1    0.173503    0.734599    0.414840    11.00000    0.07523    0.06006 =
         0.06524    0.00657    0.00227   -0.00919
AFIX 137
H5A1  2    0.248832    0.666118    0.415336    11.00000   -1.50000
H5A2  2    0.069484    0.721844    0.393837    11.00000   -1.50000
H5A3  2    0.131773    0.751441    0.447531    11.00000   -1.50000
AFIX   0
C4A   1    0.235478    0.905839    0.258535    11.00000    0.10656    0.09347 =
         0.05129    0.00649    0.00112    0.00450
AFIX 137
H4A1  2    0.171783    0.868878    0.231895    11.00000   -1.50000
H4A2  2    0.360614    0.920116    0.249166    11.00000   -1.50000
H4A3  2    0.176554    0.978236    0.266226    11.00000   -1.50000
AFIX   0
C3A   1    0.231581    0.828848    0.302391    11.00000    0.07301    0.07045 =
         0.05757   -0.00334   -0.00475    0.01109
MOLE   3
HKLF 4
REM  dr_bk11_0m in Pca2(1)
REM R1 =  0.0457 for   1617 Fo > 4sig(Fo)  and  0.0532 for all   1910 data
REM    329 parameters refined using      1 restraints
END
WGHT      0.0955      0.0000
REM Highest difference peak  0.173,  deepest hole -0.166,  1-sigma level  0.041
Q1    1  -0.0551  0.4902  0.4002  11.00000  0.05    0.17
Q2    1   0.0788  0.6746  0.3228  11.00000  0.05    0.15
Q3    1   0.2412  0.6752  0.4574  11.00000  0.05    0.14
Q4    1   0.1985  0.4473  0.3982  11.00000  0.05    0.14
Q5    1  -0.2038  0.4040  0.1907  11.00000  0.05    0.14
Q6    1   0.0521  0.2802  0.0767  11.00000  0.05    0.14
Q7    1   0.6615  0.8910  0.6416  11.00000  0.05    0.14
Q8    1   0.1915  0.1402  0.3266  11.00000  0.05    0.14
Q9    1   0.3897  0.1221  0.2278  11.00000  0.05    0.13
Q10   1   0.2076  0.1493  0.3702  11.00000  0.05    0.13
Q11   1  -0.2596  0.3336  0.0315  11.00000  0.05    0.13
Q12   1   0.4320  1.1252  0.4713  11.00000  0.05    0.13
Q13   1   0.2306  0.5701  0.2325  11.00000  0.05    0.13
Q14   1  -0.1385  0.3753  0.0686  11.00000  0.05    0.13
Q15   1   0.1819  0.6533  0.3884  11.00000  0.05    0.13
Q16   1   0.2371  0.6422  0.2715  11.00000  0.05    0.12
Q17   1  -0.1774  0.4034  0.0442  11.00000  0.05    0.12
Q18   1  -0.2068  0.3649  0.0724  11.00000  0.05    0.12
Q19   1   0.4969  0.4064  0.1241  11.00000  0.05    0.12
Q20   1   0.2390  0.6387  0.3279  11.00000  0.05    0.12
;
