# Supplementary material for: 1-[5-Methyl-1-(4-nitro­phen­yl)-1H-1,2,3-triazol-4-yl]ethanone
Source: Acta Crystallogr Sect E Struct Rep Online. 2013 Oct 31;69(Pt 11):o1724. doi: 10.1107/S1600536813029425 (PMC3884370; doi:10.1107/S1600536813029425)
Supplement: Supplementary file 2 [file e-69-o1724-Isup2.hkl]

#
# h,k,l, Fc-squared, Fo-squared, sigma(Fo-squared) and status flag
#
data_I
_shelx_title ' dr_bk11_0m in Pca2(1)'
_shelx_refln_list_code          4
_shelx_F_calc_maximum      233.08
_exptl_crystal_F_000      1024.00
_reflns_d_resolution_high  0.8565
 
loop_
 _symmetry_equiv_pos_as_xyz
 'x, y, z'
 '-x, -y, z+1/2'
 '-x+1/2, y, z+1/2'
 'x+1/2, -y, z'
 
_cell_length_a     7.2786
_cell_length_b    11.5055
_cell_length_c    27.2196
_cell_angle_alpha  90.000
_cell_angle_beta   90.000
_cell_angle_gamma  90.000
 
_shelx_F_squared_multiplier     1.000
 
loop_
 _refln_index_h
 _refln_index_k
 _refln_index_l
 _refln_F_squared_calc
 _refln_F_squared_meas
 _refln_F_squared_sigma
 _refln_observed_status
   2   0   0      378.61      366.05     16.95 o
   6   0   0        1.45        1.81      5.44 o
   8   0   0       29.46       14.50      4.53 o
   0   1   0     1122.06      291.43     26.29 o
   1   1   0     1382.95     1460.49     97.92 o
   2   1   0     9035.14     9231.28    334.99 o
   3   1   0      305.36      282.47     12.17 o
   4   1   0     1848.98     1493.39     97.44 o
   5   1   0      213.50      215.17     10.35 o
   6   1   0      437.04      498.34     19.63 o
   7   1   0       29.17       28.43      6.49 o
   8   1   0        6.46        6.35      4.08 o
   0   2   0      505.71      521.22     18.52 o
   1   2   0    54328.49    45322.91   2786.91 o
   2   2   0    11123.42    11246.13    300.85 o
   3   2   0      191.98      210.62     12.90 o
   4   2   0     1109.61     1037.14     47.55 o
   5   2   0      142.36      133.04      7.41 o
   6   2   0       22.56       32.88      4.73 o
   7   2   0       84.73       83.09      8.31 o
   8   2   0       14.43       10.42      4.53 o
   0   3   0    15907.78    16415.50   1009.34 o
   1   3   0     4008.12     4175.46    111.79 o
   2   3   0      792.54      763.54     21.28 o
   3   3   0     3588.53     3436.84    214.83 o
   4   3   0     1083.86     1034.22     43.04 o
   5   3   0      540.01      589.23     26.12 o
   6   3   0       17.29       14.56      4.57 o
   7   3   0       63.22       67.18      7.35 o
   8   3   0       13.12        6.35      4.08 o
   0   4   0      798.18      938.64     84.75 o
   1   4   0     2378.72     2571.65     65.55 o
   2   4   0      361.02      418.60     13.75 o
   3   4   0     1269.95     1061.92     99.71 o
   4   4   0       34.22       32.83      4.75 o
   5   4   0      311.37      326.30     20.52 o
   6   4   0       88.63      105.90      8.27 o
   7   4   0        6.10        5.02      3.81 o
   8   4   0        6.36        8.16      4.08 o
   1   5   0      278.43      293.21     14.96 o
   2   5   0      174.96      178.01     21.30 o
   3   5   0      505.12      457.75     21.75 o
   4   5   0        7.23        5.05      3.11 o
   5   5   0      142.11      168.22     14.51 o
   6   5   0        0.02        2.52      3.75 o
   7   5   0       63.99       90.65     10.88 o
   0   6   0       30.25       39.43     10.42 o
   1   6   0     1597.48      975.35     83.39 o
   2   6   0     1065.84     1054.47     54.94 o
   3   6   0        1.03        0.20      2.63 o
   4   6   0       39.40       35.41      4.80 o
   5   6   0       67.71       80.04      6.80 o
   6   6   0       84.71      106.07      7.75 o
   7   6   0       14.10       13.14      4.99 o
   0   7   0      159.53      197.61     22.66 o
   1   7   0      211.23      161.61     24.63 o
   2   7   0       41.43       57.23      6.16 o
   3   7   0      151.25      141.07     21.30 o
   4   7   0       22.51       21.90      4.68 o
   5   7   0      166.22      188.29     10.52 o
   6   7   0        5.81        8.57      4.99 o
   7   7   0        8.80       15.41      3.63 o
   0   8   0       51.52      110.59     20.40 o
   1   8   0       33.62       50.47      7.20 o
   2   8   0      597.98      506.75     46.37 o
   3   8   0       12.08       19.09      8.77 o
   4   8   0        0.47        3.17     11.33 o
   5   8   0        0.40        7.70     10.88 o
   6   8   0       21.79       21.30      9.97 o
   0   9   0      264.24      279.19     31.73 o
   1   9   0      864.35      872.34     53.13 o
   2   9   0       18.52        9.88      7.21 o
   3   9   0      282.75      263.81     22.05 o
   4   9   0      145.63      170.87     24.47 o
   5   9   0       23.39       32.18     11.78 o
   0  10   0      446.06      454.98     47.14 o
   1  10   0       30.67       24.24      5.49 o
   2  10   0       27.03       48.79      7.73 o
   3  10   0       55.03       41.48      8.65 o
   4  10   0        6.97       17.68      9.52 o
   5  10   0       19.50       23.11      9.06 o
   0  11   0      775.26      769.20    115.57 o
   1  11   0        0.25        1.87      3.82 o
   2  11   0       49.60       32.82      7.81 o
   3  11   0       14.03        9.52      7.25 o
   0  12   0       41.47       51.14      8.26 o
   1  12   0       20.83       24.17      4.93 o
   2  12   0        8.08       11.72      4.78 o
   3  12   0        2.91        2.23      3.68 o
   0  13   0        8.85        2.72      5.44 o
   1  13   0       47.51       38.08      5.87 o
   2   0   1     9884.13     9760.57    288.86 o
   6   0   1      203.93      190.62      9.39 o
   8   0   1       18.08       11.56      3.53 o
   1   1   1     3002.03     2837.09     63.57 o
   2   1   1    22781.93    22378.94    578.33 o
   3   1   1     2291.45     2399.88    104.15 o
   4   1   1      818.44      706.80     34.13 o
   5   1   1      111.55      124.91      4.94 o
   6   1   1       10.20        7.23      2.52 o
   7   1   1       23.50       24.30      3.24 o
   8   1   1        5.67        7.88      3.35 o
   1   2   1    17632.45    17431.49    325.85 o
   2   2   1     9174.31     9477.04    252.18 o
   3   2   1      225.84      170.92      7.17 o
   4   2   1      928.51      778.09     41.01 o
   5   2   1       22.13       24.01      2.64 o
   6   2   1       74.34       74.54      5.37 o
   7   2   1       44.97       44.90      6.08 o
   8   2   1        0.52        1.59      2.88 o
   1   3   1     3702.97     4018.40     71.62 o
   2   3   1      405.43      448.42      9.10 o
   3   3   1      659.58      724.07     23.64 o
   4   3   1     1195.94      953.05     31.35 o
   5   3   1      116.92      133.14      6.60 o
   6   3   1      139.83      136.73      6.73 o
   7   3   1       32.19       41.09      4.24 o
   8   3   1        7.54        6.80      2.88 o
   1   4   1     3379.80     3630.95     64.41 o
   2   4   1      287.95      294.09      6.16 o
   3   4   1      310.87      266.49     28.55 o
   4   4   1      546.05      528.38     16.46 o
   5   4   1       13.67       10.75      2.87 o
   6   4   1       41.59       41.66      5.16 o
   7   4   1       64.98       82.10     11.66 o
   8   4   1        4.02        3.54      2.50 o
   1   5   1       83.25       82.70      4.26 o
   2   5   1      526.65      501.00     20.19 o
   3   5   1      624.24      516.27     16.82 o
   4   5   1      254.56      224.14      9.87 o
   5   5   1      202.71      206.02      9.86 o
   6   5   1       63.35       48.82      4.04 o
   7   5   1        3.73        5.76      3.35 o
   1   6   1      180.15      190.41     11.01 o
   2   6   1      173.89      145.73      6.77 o
   3   6   1       98.15       90.96      4.64 o
   4   6   1       15.74       19.04      2.78 o
   5   6   1       32.30       38.75      3.63 o
   6   6   1      150.23      175.11      9.32 o
   7   6   1       13.72       18.84      3.85 o
   1   7   1      371.51      321.94     11.40 o
   2   7   1     1096.25     1034.75     34.15 o
   3   7   1       88.45       83.78     11.11 o
   4   7   1       29.90       33.64      3.99 o
   5   7   1      158.18      173.65      7.97 o
   6   7   1       30.80       32.94      6.06 o
   7   7   1       10.45       13.86      2.56 o
   1   8   1      266.51      232.38     12.60 o
   2   8   1      147.08      120.45      6.51 o
   3   8   1      357.89      342.33     18.73 o
   4   8   1      261.01      297.36     25.79 o
   5   8   1       52.37       71.78     12.34 o
   6   8   1        0.37        1.29      3.04 o
   1   9   1      643.56      687.53     25.15 o
   2   9   1       23.24       22.90      4.66 o
   3   9   1      205.54      200.19     13.08 o
   4   9   1       34.18       47.25     10.09 o
   5   9   1       85.14      116.73     13.94 o
   1  10   1      133.83      148.58      7.71 o
   2  10   1      458.44      565.05     30.21 o
   3  10   1      109.64      112.86      9.17 o
   4  10   1        8.07       14.70      7.03 o
   5  10   1       36.49       21.94     14.96 o
   1  11   1      155.90      166.76      7.34 o
   2  11   1      306.02      317.88     16.13 o
   3  11   1        2.32        3.90      4.78 o
   1  12   1       46.95       53.14      7.43 o
   2  12   1       31.51       31.55      4.28 o
   3  12   1        1.15        0.86      2.78 o
   1  13   1       12.58       10.93      3.38 o
   0   0   2      111.44       89.24      4.96 o
   2   0   2    31832.81    31715.69   1290.96 o
   4   0   2      786.63      481.78     34.45 o
   6   0   2      152.73      161.35      8.41 o
   8   0   2       16.58       12.24      3.20 o
   0   1   2     6365.86     5943.86    132.23 o
   1   1   2     4102.95     4029.51     92.32 o
   2   1   2     8113.66     8365.55    165.77 o
   3   1   2      406.69      417.44     11.56 o
   4   1   2     1348.58     1186.25     66.31 o
   5   1   2      117.42      105.84      4.40 o
   6   1   2        6.57        8.37      2.63 o
   7   1   2       19.14       18.86      3.35 o
   8   1   2        5.06        3.98      3.03 o
   0   2   2     4485.23     4190.35     93.15 o
   1   2   2     2536.86     2568.58     42.42 o
   2   2   2     5670.08     5641.60     97.32 o
   3   2   2     1497.59     1458.44     39.51 o
   4   2   2      538.99      470.94     17.13 o
   5   2   2       24.61       24.01      2.78 o
   6   2   2      214.65      209.14      7.83 o
   7   2   2       95.15      101.19      7.76 o
   8   2   2        5.19        3.84      3.03 o
   0   3   2     3207.36     3439.78     96.88 o
   1   3   2     6611.49     7092.22    114.43 o
   2   3   2      484.12      514.75      9.27 o
   3   3   2      268.14      286.42     14.73 o
   4   3   2      116.16      115.16      5.54 o
   5   3   2      342.60      327.72     11.58 o
   6   3   2      117.03      142.94      6.92 o
   7   3   2        0.56       -0.04      3.05 o
   8   3   2       10.89       13.81      3.35 o
   0   4   2     8060.16     8548.96    334.28 o
   1   4   2      447.39      443.92      8.37 o
   2   4   2       63.72       66.63      2.42 o
   3   4   2      735.72      717.60     49.03 o
   4   4   2       69.89       79.75      4.88 o
   5   4   2       35.34       40.24      4.11 o
   6   4   2       32.74       39.28      4.02 o
   7   4   2       18.36       21.34      3.52 o
   8   4   2       29.19       24.49      4.53 o
   0   5   2     1306.39     1244.69     73.04 o
   1   5   2      373.70      483.04     15.43 o
   2   5   2     1056.41     1088.54     35.14 o
   3   5   2      272.11      242.27      8.61 o
   4   5   2      125.29      130.47      6.28 o
   5   5   2      370.62      392.08     13.38 o
   6   5   2      167.00      188.98      7.77 o
   7   5   2       28.50       29.12      4.84 o
   0   6   2       75.03       75.97      7.09 o
   1   6   2      263.70      222.61     12.82 o
   2   6   2       88.59       92.38      5.31 o
   3   6   2      590.55      528.30     18.41 o
   4   6   2      114.98      117.27      6.54 o
   5   6   2       14.37       12.20      2.60 o
   6   6   2       45.94       67.07      5.34 o
   7   6   2       45.55       48.40      5.90 o
   0   7   2      899.57      582.85     52.57 o
   1   7   2      250.29      186.98     12.65 o
   2   7   2       66.74       53.57      4.50 o
   3   7   2      216.01      171.60     10.35 o
   4   7   2      161.12      144.26     10.28 o
   5   7   2      221.60      238.85     10.70 o
   6   7   2       42.23       45.66      4.65 o
   7   7   2       27.98       31.06      5.67 o
   0   8   2     1085.75      828.87     51.83 o
   1   8   2      684.21      642.37     25.01 o
   2   8   2       56.31       64.03      7.36 o
   3   8   2      219.80      206.31     17.60 o
   4   8   2       15.20       27.19      9.26 o
   5   8   2       73.33       97.75     26.51 o
   6   8   2        5.93        6.78      3.09 o
   0   9   2      256.24      272.00     15.03 o
   1   9   2       30.99       35.37      4.80 o
   2   9   2      301.55      278.31     11.26 o
   3   9   2      492.09      531.28     26.56 o
   4   9   2       14.62       20.18      8.13 o
   5   9   2       73.63       83.84     19.04 o
   6   9   2        8.62        5.44      7.70 o
   0  10   2      182.81      169.63     16.03 o
   1  10   2      204.28      237.31     10.61 o
   2  10   2      199.05      225.62     11.63 o
   3  10   2       58.82       69.95      8.86 o
   4  10   2       19.99       10.21      9.52 o
   5  10   2       12.47        9.52      8.61 o
   0  11   2      250.83      284.79     15.06 o
   1  11   2       59.07       56.72      4.55 o
   2  11   2       92.23      104.87      9.44 o
   3  11   2       32.23       31.59      5.58 o
   4  11   2       19.17       24.02      8.16 o
   0  12   2      128.65      144.75      9.03 o
   1  12   2       14.33       18.38      3.15 o
   2  12   2        9.85        8.48      3.55 o
   3  12   2       17.01       12.45      3.50 o
   0  13   2        4.61        2.58      3.38 o
   1  13   2        1.97        2.31      3.05 o
   2   0   3    17059.55    17782.34    598.00 o
   4   0   3     1084.79      964.38     45.50 o
   6   0   3      234.11      223.27     10.24 o
   8   0   3       61.67       53.97     11.78 o
   1   1   3     1040.82     1076.47     19.03 o
   2   1   3     1854.80     1703.49     34.36 o
   3   1   3      691.58      648.72     26.10 o
   4   1   3      415.79      364.77     16.43 o
   5   1   3      170.10      190.28      7.23 o
   6   1   3       48.08       43.82      3.85 o
   7   1   3       16.18       19.82      3.31 o
   8   1   3       28.17       26.15      4.13 o
   1   2   3     2501.98     2612.44     42.28 o
   2   2   3     1074.76     1102.22     22.73 o
   3   2   3     2649.73     2701.48     61.10 o
   4   2   3      107.41       98.48      6.32 o
   5   2   3      330.61      329.31      9.63 o
   6   2   3      102.67      101.93      7.86 o
   7   2   3       39.75       37.14      4.88 o
   8   2   3        7.69        6.35      2.88 o
   1   3   3     4475.21     4626.71     77.63 o
   2   3   3      985.29     1037.43     17.65 o
   3   3   3      552.25      633.05     29.26 o
   4   3   3      917.95      896.34     45.81 o
   5   3   3      217.49      246.03      9.29 o
   6   3   3      144.69      158.39      9.29 o
   7   3   3       29.69       31.47      5.83 o
   8   3   3        2.65        3.17      2.71 o
   1   4   3     1486.87     1741.14     29.35 o
   2   4   3       37.45       41.80      3.16 o
   3   4   3     1145.83      970.51     64.73 o
   4   4   3     1102.38     1045.98     32.37 o
   5   4   3      168.74      190.03     11.05 o
   6   4   3       63.18       75.39      5.21 o
   7   4   3       28.69       27.41      5.10 o
   8   4   3       19.49       13.32      2.88 o
   1   5   3      357.86      390.22     12.57 o
   2   5   3      244.33      253.41     10.76 o
   3   5   3      146.29      138.89      5.17 o
   4   5   3      147.35      162.35      6.77 o
   5   5   3       10.70       12.10      2.83 o
   6   5   3       76.86       81.23      7.99 o
   7   5   3       11.99       15.98      3.15 o
   1   6   3      100.43       89.01      7.18 o
   2   6   3      649.68      629.80     23.67 o
   3   6   3       24.05       25.02      2.84 o
   4   6   3       46.87       51.81      3.97 o
   5   6   3      250.90      307.93     13.04 o
   6   6   3       47.92       69.12      5.29 o
   7   6   3       19.39       25.65      3.99 o
   1   7   3       35.43       33.74      3.75 o
   2   7   3      192.10      186.22      7.68 o
   3   7   3       40.75       41.83      4.86 o
   4   7   3       94.24       80.40     11.78 o
   5   7   3       65.07       72.23      5.02 o
   6   7   3       29.63       29.79      4.16 o
   7   7   3       24.46       21.62      3.34 o
   1   8   3      115.62      104.91      6.64 o
   2   8   3      218.42      214.96      8.68 o
   3   8   3        8.81       10.76      5.40 o
   4   8   3       48.37       50.31     11.35 o
   5   8   3       14.36       18.47      4.06 o
   6   8   3       44.92       56.05     12.01 o
   1   9   3      148.18      147.19      8.03 o
   2   9   3      146.17      159.25     11.33 o
   3   9   3       60.86       66.05      7.98 o
   4   9   3      114.24      134.10     16.01 o
   5   9   3       74.90       56.65     14.05 o
   6   9   3        7.32        4.99      6.35 o
   1  10   3      261.89      248.53     12.07 o
   2  10   3       54.21       74.51     10.17 o
   3  10   3      156.99      162.40     12.93 o
   4  10   3       38.71       39.93      8.97 o
   5  10   3        1.92        5.89      8.16 o
   1  11   3       48.32       65.68      4.80 o
   2  11   3       38.68       31.47      5.52 o
   3  11   3       20.28       22.91      6.10 o
   4  11   3       15.71       16.32      8.16 o
   1  12   3       21.68       21.83      3.01 o
   2  12   3       35.71       35.28      5.32 o
   3  12   3       16.12        5.86      4.76 o
   1  13   3        2.85        4.19      4.00 o
   0   0   4    15822.48    15681.47    466.05 o
   2   0   4     1685.32     1645.95     51.52 o
   4   0   4      116.99       93.48      7.49 o
   6   0   4      332.02      390.60     17.78 o
   8   0   4        7.78       12.69      4.53 o
   0   1   4      414.25      422.67      9.37 o
   1   1   4      520.80      582.49      9.03 o
   2   1   4     2361.13     2402.99     43.54 o
   3   1   4     1521.41     1662.23     39.93 o
   4   1   4      772.74      738.07     28.61 o
   5   1   4      217.55      239.59      8.99 o
   6   1   4       10.96        7.82      2.68 o
   7   1   4       53.14       44.24      5.46 o
   8   1   4       17.52       14.74      4.31 o
   0   2   4      419.83      478.69     10.40 o
   1   2   4     1101.22     1207.41     20.02 o
   2   2   4     2614.68     2707.75     48.90 o
   3   2   4       79.25       82.45      4.43 o
   4   2   4      703.15      595.24     22.16 o
   5   2   4      226.84      211.15      8.27 o
   6   2   4        3.94        0.84      2.62 o
   7   2   4       38.94       35.61      5.17 o
   8   2   4        8.27        5.51      3.03 o
   0   3   4     6708.44     6693.67    136.68 o
   1   3   4      800.03      819.33     14.19 o
   2   3   4     1087.15     1259.86     20.94 o
   3   3   4      308.30      285.54     21.98 o
   4   3   4      387.09      406.90     13.27 o
   5   3   4       91.10       98.25      5.52 o
   6   3   4       17.19       15.83      3.29 o
   7   3   4       25.64       32.93      4.70 o
   8   3   4        0.14       -0.03      2.71 o
   0   4   4     1930.66     2083.24     59.25 o
   1   4   4       76.40       77.31      1.76 o
   2   4   4      502.65      538.19     13.63 o
   3   4   4      279.95      230.49     18.26 o
   4   4   4      132.85      120.17      5.69 o
   5   4   4       23.63       30.58      3.67 o
   6   4   4       34.16       32.20      4.26 o
   7   4   4       12.32       13.31      3.23 o
   8   4   4        5.08        4.53      2.24 o
   0   5   4     1086.64     1116.88     44.69 o
   1   5   4      726.20      821.05     23.17 o
   2   5   4       35.69       37.34      4.26 o
   3   5   4      950.78      864.26     21.55 o
   4   5   4      142.69      147.91      6.33 o
   5   5   4       14.32       16.11      3.02 o
   6   5   4        5.60        9.13      3.22 o
   7   5   4        3.38        4.09      2.68 o
   0   6   4      449.45      459.18     36.44 o
   1   6   4      233.24      217.75      9.65 o
   2   6   4       73.89       78.74      4.36 o
   3   6   4       19.46       21.84      2.83 o
   4   6   4      226.17      226.63      9.59 o
   5   6   4      101.98      105.40      6.44 o
   6   6   4       37.06       42.76      5.27 o
   7   6   4        1.75        1.57      2.05 o
   0   7   4      211.29      180.40     14.84 o
   1   7   4      203.21      193.73     11.96 o
   2   7   4      285.21      214.21      9.28 o
   3   7   4      107.79      108.11      7.03 o
   4   7   4        2.89        3.98      2.93 o
   5   7   4      115.29      135.40      7.01 o
   6   7   4        6.39        9.19      2.67 o
   7   7   4       13.48        9.06      3.63 o
   0   8   4      168.07      170.58     19.94 o
   1   8   4      155.20      149.47      7.83 o
   2   8   4       58.07       72.63      5.43 o
   3   8   4       85.93       95.32      9.35 o
   4   8   4      117.02      122.29     15.72 o
   5   8   4       62.44       49.99      4.40 o
   6   8   4        2.19        1.20      2.96 o
   0   9   4       50.39       57.77      6.73 o
   1   9   4      201.87      197.93     13.01 o
   2   9   4       80.01       70.53      6.25 o
   3   9   4       24.23       33.09      6.36 o
   4   9   4       13.29       11.63      7.53 o
   5   9   4       22.88       24.02     12.24 o
   6   9   4       14.45        7.70      6.80 o
   0  10   4       84.33       96.45      8.30 o
   1  10   4       13.20       13.31      3.47 o
   2  10   4       27.77       23.70      4.67 o
   3  10   4       83.23      102.70     10.42 o
   4  10   4       62.92       53.03     14.05 o
   5  10   4       11.35       20.85      9.06 o
   0  11   4       98.15      104.10      8.25 o
   1  11   4       19.95       22.61      3.60 o
   2  11   4        4.74        8.92      5.86 o
   3  11   4      106.47      103.79     16.32 o
   4  11   4        0.69        4.08      7.25 o
   0  12   4       50.31       67.70      7.75 o
   1  12   4        4.46        2.54      3.07 o
   2  12   4       10.26       11.07      4.25 o
   3  12   4        2.85        1.40      3.92 o
   0  13   4       10.26        8.16      4.96 o
   1  13   4        4.03        2.17      3.68 o
   2   0   5     4746.43     4731.99    114.98 o
   4   0   5      112.03      112.24      8.29 o
   6   0   5       64.81      101.20     14.93 o
   8   0   5        4.21        6.35      4.53 o
   1   1   5     1144.61     1165.12     17.43 o
   2   1   5      666.27      674.04     11.75 o
   3   1   5     1255.85     1322.32     27.32 o
   4   1   5      407.28      391.39     13.79 o
   5   1   5      341.96      370.10     12.19 o
   6   1   5      450.86      477.38     16.00 o
   7   1   5        3.18        3.00      2.93 o
   8   1   5        7.45        4.78      2.33 o
   1   2   5      196.49      215.82      3.46 o
   2   2   5      509.28      572.84     10.06 o
   3   2   5      178.58      168.64      5.69 o
   4   2   5      261.01      238.35      8.24 o
   5   2   5       45.85       47.24      3.54 o
   6   2   5        4.07        7.14      3.31 o
   7   2   5       30.26       37.19      5.11 o
   8   2   5       16.83       10.48      2.59 o
   1   3   5     2960.77     2874.70     46.80 o
   2   3   5      585.27      576.74     10.69 o
   3   3   5      220.79      225.26     11.19 o
   4   3   5      622.62      617.09     20.55 o
   5   3   5      224.85      246.28     10.86 o
   6   3   5       64.10       61.77      6.44 o
   7   3   5       48.21       67.32      7.37 o
   8   3   5       33.33       33.33      4.32 o
   1   4   5      630.66      636.60     11.44 o
   2   4   5      463.78      493.37     13.61 o
   3   4   5      494.88      479.56     16.51 o
   4   4   5        4.15        3.41      2.32 o
   5   4   5       62.35       73.29      4.92 o
   6   4   5       89.95       97.05     10.53 o
   7   4   5       28.09       28.52      4.19 o
   8   4   5        4.06        6.83      2.50 o
   1   5   5      675.85      697.32     22.13 o
   2   5   5     1022.47      923.65     41.41 o
   3   5   5      530.72      500.38     13.77 o
   4   5   5      250.67      278.03      9.69 o
   5   5   5       35.95       44.42      4.76 o
   6   5   5       10.52       10.49      3.40 o
   7   5   5       21.77       21.42      3.13 o
   1   6   5      314.99      301.95     15.13 o
   2   6   5      107.78       98.57      5.41 o
   3   6   5       36.38       40.37      3.17 o
   4   6   5       94.86      100.42      6.12 o
   5   6   5       11.88       15.69      3.60 o
   6   6   5       47.90       43.07      4.41 o
   7   6   5        4.02        3.11      1.61 o
   1   7   5      221.75      207.06     13.51 o
   2   7   5      816.17      787.30     26.34 o
   3   7   5        3.18        5.67      3.34 o
   4   7   5       32.27       26.80      4.02 o
   5   7   5       22.77       22.60      2.79 o
   6   7   5       17.87       19.59      2.95 o
   7   7   5        1.98        1.81      3.17 o
   1   8   5       88.83       91.91      5.79 o
   2   8   5       83.43       83.25      5.82 o
   3   8   5       27.77       35.23      6.52 o
   4   8   5       33.99       39.36      8.53 o
   5   8   5       30.08       24.90      3.40 o
   6   8   5        7.04        4.16      2.91 o
   1   9   5       52.40       52.52      6.00 o
   2   9   5       55.31       58.90      5.76 o
   3   9   5       64.82       64.63     10.11 o
   4   9   5      100.62      119.94     15.20 o
   5   9   5        7.38        9.52     10.42 o
   6   9   5        3.21       -0.45      6.80 o
   1  10   5       48.83       56.45      5.53 o
   2  10   5        0.68        2.45      3.51 o
   3  10   5       16.96       21.48      6.20 o
   4  10   5        1.93        0.45      8.16 o
   5  10   5       40.36       47.59     11.78 o
   1  11   5        3.33        1.68      3.19 o
   2  11   5       24.37       32.44      7.71 o
   3  11   5       15.27       12.24      8.61 o
   4  11   5       11.03       15.86      7.70 o
   1  12   5       32.09       45.58      5.09 o
   2  12   5       46.28       27.61      6.39 o
   3  12   5       14.55       12.88      4.64 o
   1  13   5        2.85       -3.17      4.99 o
   0   0   6      238.49      217.87      8.20 o
   2   0   6     2208.66     2123.02     48.55 o
   4   0   6      381.48      337.68     18.91 o
   6   0   6       49.85       45.46      5.65 o
   8   0   6       58.52       63.00      8.16 o
   0   1   6      176.28      183.49      4.37 o
   1   1   6      436.13      413.75      6.51 o
   2   1   6     1026.23      978.58     18.20 o
   3   1   6      188.49      199.72      6.33 o
   4   1   6      183.78      172.46      8.18 o
   5   1   6      189.41      186.31      6.96 o
   6   1   6       36.48       46.53      4.45 o
   7   1   6       23.53       22.61      3.62 o
   8   1   6        7.43        4.98      2.33 o
   0   2   6      263.81      260.55      5.75 o
   1   2   6      262.77      300.53      4.81 o
   2   2   6     1222.46     1202.80     20.11 o
   3   2   6      207.83      215.13      6.74 o
   4   2   6        6.78        2.62      2.14 o
   5   2   6       14.46       22.13      3.18 o
   6   2   6       51.31       49.52      4.95 o
   7   2   6       46.06       41.85      7.51 o
   8   2   6        5.59        3.42      2.17 o
   0   3   6     1921.35     1672.85     34.33 o
   1   3   6     2446.31     2641.73     41.24 o
   2   3   6       66.17       69.20      2.35 o
   3   3   6       70.71       65.92      5.71 o
   4   3   6      307.46      294.06     11.25 o
   5   3   6      190.95      211.32      9.69 o
   6   3   6       47.28       37.77      5.04 o
   7   3   6       13.98       15.68      3.59 o
   8   3   6       11.44       10.25      2.06 o
   0   4   6      651.34      666.74     16.02 o
   1   4   6      991.06     1069.03     18.22 o
   2   4   6      686.93      743.74     24.76 o
   3   4   6      103.48       95.96      5.78 o
   4   4   6      144.96      161.70      6.74 o
   5   4   6      173.70      172.31      8.63 o
   6   4   6       34.13       35.72      4.56 o
   7   4   6        5.56        4.88      2.96 o
   0   5   6     1283.36     1408.89     73.03 o
   1   5   6       91.56       94.77      4.11 o
   2   5   6      271.91      199.31     17.49 o
   3   5   6      219.07      211.01      8.48 o
   4   5   6       19.11       23.96      5.31 o
   5   5   6       82.96       75.09      7.95 o
   6   5   6       39.27       46.06      4.87 o
   7   5   6        4.76        7.75      2.52 o
   0   6   6     5219.36     5196.62    248.95 o
   1   6   6      262.99      261.98     13.52 o
   2   6   6        3.91        3.86      1.54 o
   3   6   6       23.16       27.59      3.18 o
   4   6   6       67.82       80.24      5.85 o
   5   6   6       17.27       17.62      3.50 o
   6   6   6        3.43        5.06      2.87 o
   7   6   6        0.33        0.13      1.50 o
   0   7   6       63.30       60.65      9.47 o
   1   7   6       42.90       41.27      3.99 o
   2   7   6      251.04      219.02      8.88 o
   3   7   6      304.60      280.35     11.07 o
   4   7   6       52.76       47.97      4.02 o
   5   7   6       34.84       38.76      3.58 o
   6   7   6       10.68       13.67      2.80 o
   0   8   6       90.29       83.43      8.19 o
   1   8   6       85.56       83.05      5.89 o
   2   8   6        1.07        0.93      3.10 o
   3   8   6        2.17        1.76      4.41 o
   4   8   6       18.70       17.95      4.34 o
   5   8   6        7.26        7.40      3.49 o
   6   8   6        0.25       -0.33      2.56 o
   0   9   6       84.31       82.40      8.35 o
   1   9   6       20.63       20.12      3.99 o
   2   9   6       56.60       48.69      5.25 o
   3   9   6       20.24       18.53      5.46 o
   4   9   6        0.94        3.17      9.97 o
   5   9   6        5.26        6.35      9.97 o
   0  10   6       14.13       15.15      5.66 o
   1  10   6       73.73       85.57      7.21 o
   2  10   6       54.05       52.87      6.67 o
   3  10   6       33.44       32.86      6.98 o
   4  10   6       18.45       15.41     10.42 o
   0  11   6      116.80      140.18     11.21 o
   1  11   6       28.57       26.03      3.93 o
   2  11   6       17.65       17.59      6.03 o
   3  11   6        9.12        9.52      8.16 o
   4  11   6       10.20        3.17      8.16 o
   0  12   6       68.57      104.24     19.49 o
   1  12   6       10.41       14.34      5.00 o
   2  12   6       15.70       11.00      5.22 o
   3  12   6        0.43        0.00      5.89 o
   0  13   6       36.04       29.46      8.16 o
   1  13   6       12.27        9.97      6.35 o
   2   0   7     1909.92     1904.78     47.19 o
   4   0   7       67.97       65.36      5.72 o
   6   0   7      268.60      292.79     22.54 o
   8   0   7       78.26       70.70      8.16 o
   1   1   7      566.98      582.59      9.08 o
   2   1   7      656.53      656.93     11.22 o
   3   1   7      440.15      477.62     19.17 o
   4   1   7      531.02      461.38     16.18 o
   5   1   7       92.00      113.65      5.99 o
   6   1   7       21.16       18.98      3.60 o
   7   1   7        4.94        4.50      3.05 o
   8   1   7       11.49        9.05      2.38 o
   1   2   7      205.27      225.66      3.86 o
   2   2   7      304.01      295.11      6.36 o
   3   2   7      421.03      365.27     13.51 o
   4   2   7      212.93      201.95     13.08 o
   5   2   7      126.94      149.86      9.05 o
   6   2   7      127.17      135.11      7.74 o
   7   2   7      119.23      132.22      8.34 o
   8   2   7        5.43        4.29      2.17 o
   1   3   7      319.03      344.31      5.62 o
   2   3   7      108.85      120.50      3.19 o
   3   3   7      227.59      211.60      9.07 o
   4   3   7      373.94      369.32     13.94 o
   5   3   7      142.42      172.76      9.82 o
   6   3   7        5.77        5.40      3.20 o
   7   3   7       37.60       25.81      6.51 o
   8   3   7        2.99        1.82      1.79 o
   1   4   7     3516.12     3485.29     75.17 o
   2   4   7     3183.18     2827.85    137.27 o
   3   4   7      215.49      199.91     11.35 o
   4   4   7      282.34      303.82     12.85 o
   5   4   7       46.61       38.95      5.75 o
   6   4   7       73.70       65.49      7.13 o
   7   4   7       22.85       16.87      3.29 o
   1   5   7      711.50      528.99     33.29 o
   2   5   7      930.10      779.82     43.21 o
   3   5   7      186.77      185.56      7.30 o
   4   5   7      197.64      222.80     10.30 o
   5   5   7        3.28        1.58      2.95 o
   6   5   7      132.92      134.80     10.21 o
   7   5   7        0.07        0.84      2.24 o
   1   6   7      180.90      172.43      9.35 o
   2   6   7      101.24      105.37      3.75 o
   3   6   7      104.33      101.72      5.31 o
   4   6   7      216.20      227.69     12.17 o
   5   6   7       65.55       71.68      5.91 o
   6   6   7       71.01       92.85      6.43 o
   7   6   7       11.83       10.19      2.20 o
   1   7   7      145.13      146.44      9.79 o
   2   7   7      325.34      315.70     17.14 o
   3   7   7       68.77       75.28      4.76 o
   4   7   7      125.03      123.29      6.17 o
   5   7   7       61.21       65.20      4.81 o
   6   7   7        0.76        1.69      2.40 o
   1   8   7      123.10       99.75      7.13 o
   2   8   7       25.88       31.80      5.25 o
   3   8   7       11.16        8.85      3.68 o
   4   8   7      189.85      163.53      9.18 o
   5   8   7       12.19       10.04      2.81 o
   6   8   7        2.40        0.29      2.55 o
   1   9   7       33.15       35.87      5.03 o
   2   9   7       37.92       39.74      5.71 o
   3   9   7       51.03       59.17      8.51 o
   4   9   7       28.64       48.50     17.22 o
   5   9   7        1.30        2.27      8.16 o
   1  10   7       24.33       29.07      4.81 o
   2  10   7       42.63       48.42      6.62 o
   3  10   7       35.77       31.27     14.50 o
   4  10   7        0.80        1.36      9.06 o
   5  10   7        3.56        4.08      7.25 o
   1  11   7       13.48       19.69      4.36 o
   2  11   7        9.04       -1.36      8.16 o
   1  12   7        2.98        6.22      3.91 o
   2  12   7        0.84        0.45      4.35 o
   3  12   7       11.15        4.99      5.89 o
   1  13   7        5.34        4.99      5.44 o
   0   0   8    43936.32    42304.45   1251.51 o
   2   0   8      706.63      782.88     21.14 o
   4   0   8       71.82       89.30     14.10 o
   6   0   8       57.23       53.91      5.90 o
   8   0   8        0.30       -2.27      3.63 o
   0   1   8      617.41      646.35     14.19 o
   1   1   8     1798.71     1883.55     28.42 o
   2   1   8      280.36      263.09      4.84 o
   3   1   8      164.64      167.37     10.73 o
   4   1   8      530.57      519.76     21.79 o
   5   1   8      145.30      164.05      7.30 o
   6   1   8       74.86       70.59      7.15 o
   7   1   8        4.50        3.19      2.99 o
   8   1   8        0.11        3.63      3.63 o
   0   2   8     7775.93     7727.06    162.20 o
   1   2   8      871.95      980.29     14.99 o
   2   2   8     1085.59     1028.60     20.22 o
   3   2   8       93.27      102.54      8.31 o
   4   2   8        5.31        8.45      3.34 o
   5   2   8       67.77       60.68      4.86 o
   6   2   8       32.84       29.54      4.25 o
   7   2   8       14.46       10.64      3.18 o
   8   2   8        1.48        0.66      1.99 o
   0   3   8      355.16      361.98      8.00 o
   1   3   8      698.16      707.56     11.74 o
   2   3   8      500.48      543.86     13.53 o
   3   3   8     2160.58     2090.83     71.51 o
   4   3   8        2.86        2.49      2.53 o
   5   3   8       86.65       98.33      7.01 o
   6   3   8       18.72       23.16      4.24 o
   7   3   8        1.24        0.91      2.85 o
   0   4   8     1529.84     1761.21     44.44 o
   1   4   8       74.09       85.64      3.85 o
   2   4   8      812.05      783.49     39.45 o
   3   4   8      321.98      270.70      9.26 o
   4   4   8        6.49        7.98      3.07 o
   5   4   8      173.80      166.97      9.17 o
   6   4   8      117.25      110.94     11.84 o
   7   4   8        3.35        4.94      2.91 o
   0   5   8      431.32      394.50     21.63 o
   1   5   8     1317.45     1483.55     73.11 o
   2   5   8      267.08      254.98      7.87 o
   3   5   8       89.16       79.44      4.83 o
   4   5   8      293.20      274.08     14.72 o
   5   5   8       46.86       55.58      5.56 o
   6   5   8       15.31       19.38      3.55 o
   7   5   8       14.91       16.18      2.77 o
   0   6   8      145.70      163.37     11.67 o
   1   6   8      155.64      133.37      4.69 o
   2   6   8      714.72      683.60     16.84 o
   3   6   8      216.59      232.03      7.83 o
   4   6   8      230.78      251.89     10.68 o
   5   6   8       68.78       85.27      6.47 o
   6   6   8       66.41       77.92      5.62 o
   7   6   8       11.32        9.69      1.81 o
   0   7   8     1169.94      935.05     71.38 o
   1   7   8       30.77       27.30      3.20 o
   2   7   8       31.78       33.20      3.58 o
   3   7   8      130.60      133.83      5.41 o
   4   7   8       19.70       27.73      3.40 o
   5   7   8       56.60       58.25      4.92 o
   6   7   8        7.16        5.75      2.54 o
   0   8   8       79.26       80.40     12.46 o
   1   8   8       46.72       44.46      5.30 o
   2   8   8        9.92        6.30      3.53 o
   3   8   8       91.83       91.95     12.69 o
   4   8   8       29.54       27.87      4.54 o
   5   8   8       13.33        9.92      2.94 o
   6   8   8        8.32       12.08      3.40 o
   0   9   8      167.10      182.35     16.65 o
   1   9   8       78.88       80.65      9.20 o
   2   9   8      106.83      111.79      8.38 o
   3   9   8       21.47       11.79      8.49 o
   4   9   8       29.85       33.99     14.05 o
   5   9   8       49.62       43.51     12.69 o
   0  10   8       25.13       17.09      5.20 o
   1  10   8      129.41      121.16     15.31 o
   2  10   8       13.70       14.96      4.78 o
   3  10   8        5.90       -3.68      7.21 o
   4  10   8        2.35        0.91      9.06 o
   5  10   8        3.33       -0.45      7.25 o
   0  11   8       51.83       53.73      9.64 o
   1  11   8       28.06       33.75      5.98 o
   2  11   8       19.25        8.61      9.52 o
   3  11   8       12.91       13.60      9.52 o
   0  12   8       58.11       62.09      9.47 o
   1  12   8        3.53       -0.76      3.48 o
   2  12   8       25.43       26.81      6.84 o
   3  12   8        7.46        3.17      4.99 o
   0  13   8        5.44       -0.45      4.99 o
   2   0   9     4491.24     4519.92    122.06 o
   4   0   9      151.59      142.13     11.26 o
   6   0   9      100.62      116.33      8.51 o
   1   1   9     1147.04     1209.53     18.49 o
   2   1   9       74.07       77.57      2.57 o
   3   1   9       64.75       36.26      6.80 o
   4   1   9      112.38       98.49      6.38 o
   5   1   9       33.25       45.34      4.71 o
   6   1   9       45.71       38.03      3.99 o
   7   1   9       81.22       72.13      5.18 o
   8   1   9       20.66        4.99      4.08 o
   1   2   9     1441.56     1451.33     22.04 o
   2   2   9      839.25      792.55     16.60 o
   3   2   9      159.70      155.22      8.12 o
   4   2   9      526.50      511.65     18.34 o
   5   2   9        9.40       10.30      3.38 o
   6   2   9       15.68       15.46      3.82 o
   7   2   9       12.24        5.24      3.03 o
   8   2   9        6.30        2.27      3.63 o
   1   3   9      356.71      382.93      7.00 o
   2   3   9      129.42      126.29      5.36 o
   3   3   9      743.57      712.60     24.79 o
   4   3   9      124.63      117.12      8.31 o
   5   3   9        3.62        8.64      3.71 o
   6   3   9       53.92       57.27      5.59 o
   7   3   9       67.85       59.01      9.96 o
   1   4   9     2811.09     2834.84     94.81 o
   2   4   9       92.42      105.42      9.39 o
   3   4   9      163.19      183.81      9.59 o
   4   4   9      161.43      179.19      9.74 o
   5   4   9      117.27      125.41     14.46 o
   6   4   9        9.14        7.70      4.38 o
   7   4   9       37.07       52.08      5.09 o
   1   5   9      257.94      239.03     16.12 o
   2   5   9       56.71       60.65      3.99 o
   3   5   9       83.17       75.80      4.47 o
   4   5   9       80.51      103.92      8.31 o
   5   5   9       66.25       90.47     11.24 o
   6   5   9       47.56       47.60      4.69 o
   7   5   9        6.61        5.65      1.98 o
   1   6   9       80.06       74.26      3.19 o
   2   6   9      571.03      573.59     15.52 o
   3   6   9      230.04      250.02      8.76 o
   4   6   9       12.47       12.77      2.68 o
   5   6   9       95.70      100.90     10.07 o
   6   6   9       40.28       47.17      5.99 o
   7   6   9       27.69       24.74      3.05 o
   1   7   9      286.36      273.14     15.45 o
   2   7   9      264.86      243.07      8.59 o
   3   7   9       18.23       18.92      2.64 o
   4   7   9       81.25       96.92      5.81 o
   5   7   9       27.07       25.98      3.40 o
   6   7   9        0.57        0.91      2.18 o
   1   8   9        2.47        0.89      3.12 o
   2   8   9       41.78       39.42      6.48 o
   3   8   9       31.74       30.03      3.69 o
   4   8   9      149.98      151.77      9.07 o
   5   8   9       35.95       33.99      4.08 o
   6   8   9        2.82        1.70      2.58 o
   1   9   9       53.95       35.41      6.61 o
   2   9   9       51.86       44.98      7.40 o
   3   9   9       29.02       21.16      9.15 o
   4   9   9       16.15       11.33     11.33 o
   5   9   9        3.77        3.63      7.70 o
   1  10   9       10.09       12.91      4.64 o
   2  10   9       17.37       12.80      5.91 o
   3  10   9        6.72        2.44      7.53 o
   4  10   9       55.87       50.31     14.05 o
   1  11   9        1.62        1.12      5.01 o
   2  11   9        1.02        1.94      5.92 o
   3  11   9       16.23       19.20      6.80 o
   1  12   9        6.11        5.86      3.82 o
   2  12   9        4.10        2.53      4.35 o
   0   0  10     1210.02     1227.01     37.66 o
   2   0  10     5064.72     5013.98    175.75 o
   4   0  10       30.94       29.31      4.20 o
   6   0  10      111.72      118.25     12.24 o
   0   1  10     4119.31     4296.28     90.69 o
   1   1  10       67.28       72.20      1.84 o
   2   1  10       11.27        9.36      1.32 o
   3   1  10        1.67        2.63      2.65 o
   4   1  10        3.24        3.56      2.54 o
   5   1  10      143.00      138.46      6.91 o
   6   1  10       52.72       52.04      9.20 o
   7   1  10        1.50        1.22      2.71 o
   0   2  10     1141.89     1162.43     24.39 o
   1   2  10      508.86      542.90     10.12 o
   2   2  10     1175.56     1201.45     30.35 o
   3   2  10       71.82       59.57      5.36 o
   4   2  10       20.10       21.26      4.45 o
   5   2  10       85.15       87.10      6.16 o
   6   2  10       17.23       11.76      3.52 o
   7   2  10        7.62        5.65      3.37 o
   0   3  10     1009.98     1117.09     26.94 o
   1   3  10     1066.30     1154.36     24.79 o
   2   3  10       97.93      108.96      7.53 o
   3   3  10       88.04       84.84      5.09 o
   4   3  10       28.65       24.36      3.66 o
   5   3  10       67.62       61.37      8.64 o
   6   3  10      195.39      221.41     11.57 o
   7   3  10        9.43        8.48      2.85 o
   0   4  10     1773.35     1710.59     83.42 o
   1   4  10      232.92      254.32     11.03 o
   2   4  10       54.67       55.33      3.40 o
   3   4  10       26.89       33.58      3.57 o
   4   4  10       15.78       14.74      3.30 o
   5   4  10       34.42       34.69      4.60 o
   6   4  10        0.97        1.87      3.14 o
   7   4  10       33.49       44.92      4.54 o
   0   5  10     1071.59      989.55     51.73 o
   1   5  10      269.81      272.87      8.46 o
   2   5  10       78.89       80.26      3.89 o
   3   5  10       16.29       18.85      2.91 o
   4   5  10       10.01       11.29      3.55 o
   5   5  10      164.56      152.12      8.44 o
   6   5  10       24.54       26.68      3.95 o
   7   5  10       12.07       10.27      2.11 o
   0   6  10      608.18      609.90     23.20 o
   1   6  10       33.15       37.27      2.62 o
   2   6  10      158.60      157.11      5.57 o
   3   6  10       64.31       69.23      4.32 o
   4   6  10       66.55       75.26      5.94 o
   5   6  10       67.89       74.02      4.79 o
   6   6  10       45.53       56.38      7.36 o
   7   6  10        6.23        7.00      3.85 o
   0   7  10      293.76      270.10     20.61 o
   1   7  10       96.67       89.07      4.70 o
   2   7  10       40.65       50.18      3.45 o
   3   7  10      297.91      268.87      9.93 o
   4   7  10        8.31        6.10      2.50 o
   5   7  10       44.93       44.89      3.89 o
   6   7  10        5.94        3.85      2.18 o
   0   8  10       31.11       44.13      8.74 o
   1   8  10       66.37       58.09      5.82 o
   2   8  10       24.49       19.12      3.88 o
   3   8  10       97.85       99.72      9.42 o
   4   8  10       24.84       23.08      3.79 o
   5   8  10        3.33        5.30      2.88 o
   6   8  10       11.96       10.58      2.98 o
   0   9  10       61.84       60.94     10.56 o
   1   9  10        6.91        6.46      4.37 o
   2   9  10      243.67      247.67     16.93 o
   3   9  10       16.59       12.04      8.58 o
   4   9  10        2.26       -1.36      9.52 o
   5   9  10       20.14       18.13      9.97 o
   0  10  10       20.12       18.18      7.75 o
   1  10  10      211.06      236.23     19.91 o
   2  10  10       93.09       89.19     10.14 o
   3  10  10        4.43        3.72      6.88 o
   4  10  10        2.61        5.89      8.61 o
   0  11  10      151.95      159.21     15.23 o
   1  11  10       52.57       47.09     11.32 o
   2  11  10        4.20        0.72      5.74 o
   3  11  10        3.67        4.53      7.93 o
   0  12  10       81.40       62.24      9.31 o
   1  12  10        1.79        1.25      3.49 o
   2  12  10        6.74        1.90      4.02 o
   2   0  11      890.61      851.83     40.22 o
   4   0  11      401.24      415.98     26.58 o
   6   0  11      276.01      279.59     15.72 o
   1   1  11      774.61      747.54     13.11 o
   2   1  11      410.10      382.25     13.04 o
   3   1  11      175.17      177.66      8.34 o
   4   1  11      254.73      284.63     10.23 o
   5   1  11       43.80       47.46      4.20 o
   6   1  11        4.67        3.62      3.32 o
   7   1  11       50.25       48.91      4.80 o
   1   2  11     1348.53     1347.63     23.86 o
   2   2  11      297.43      282.46     15.02 o
   3   2  11      372.03      339.96     16.64 o
   4   2  11      460.47      407.37     19.78 o
   5   2  11       31.30       31.49      4.03 o
   6   2  11       13.10       10.82      3.86 o
   7   2  11       43.48       45.22      9.43 o
   1   3  11       49.40       54.05      3.82 o
   2   3  11       56.59       59.25      3.87 o
   3   3  11       30.38       33.72      3.18 o
   4   3  11       94.58      112.14      6.22 o
   5   3  11      103.93      139.44      8.55 o
   6   3  11       96.40       72.83      7.55 o
   7   3  11        2.51        1.32      2.46 o
   1   4  11      784.28      652.82     20.90 o
   2   4  11      126.60      123.48      5.26 o
   3   4  11       12.65       16.67      2.91 o
   4   4  11      192.66      210.87      9.65 o
   5   4  11        3.01        3.27      3.38 o
   6   4  11       14.82       18.46      3.64 o
   7   4  11        8.11        6.10      2.81 o
   1   5  11      119.77       98.20      7.82 o
   2   5  11       43.53       39.47      3.06 o
   3   5  11       21.36       27.09      2.87 o
   4   5  11      157.51      165.19      8.25 o
   5   5  11       22.87       29.68      4.51 o
   6   5  11        7.13        6.19      2.49 o
   7   5  11        6.60        6.44      1.85 o
   1   6  11       93.19       89.63      6.26 o
   2   6  11      130.27      115.09      5.02 o
   3   6  11      102.83      106.01      5.47 o
   4   6  11        3.82        2.99      2.14 o
   5   6  11        3.69        3.71      2.38 o
   6   6  11        5.53        7.70      2.13 o
   7   6  11       13.05       12.39      2.71 o
   1   7  11       48.29       59.27      3.75 o
   2   7  11       83.13       89.34      4.84 o
   3   7  11       10.26       12.65      2.53 o
   4   7  11       76.57       71.51      8.18 o
   5   7  11       24.27       29.00      3.47 o
   6   7  11        4.34        5.48      2.24 o
   1   8  11       89.39       92.26      7.01 o
   2   8  11       39.77       38.15      3.79 o
   3   8  11       22.43       17.21      3.67 o
   4   8  11        2.25        0.37      2.84 o
   5   8  11       20.56       14.26      3.03 o
   1   9  11       42.69       42.24      8.29 o
   2   9  11        0.92       -0.92      4.00 o
   3   9  11       22.89       15.72     11.78 o
   4   9  11        8.92       10.88     11.78 o
   5   9  11       10.95        6.80      9.52 o
   1  10  11       15.04        8.43      5.43 o
   2  10  11       76.22       57.98     12.17 o
   3  10  11        1.55        2.27      7.37 o
   4  10  11       13.03       11.78     10.42 o
   1  11  11       41.04       30.99      5.05 o
   2  11  11        3.21        4.94      5.35 o
   3  11  11       35.64       30.97      8.38 o
   1  12  11       16.64       13.97      5.20 o
   2  12  11        8.85        6.35      5.44 o
   0   0  12    23576.96    24968.96    863.36 o
   2   0  12     3066.31     2983.15    188.09 o
   4   0  12      276.16      294.68     13.84 o
   6   0  12       89.55       87.24      9.14 o
   0   1  12      314.63      335.51     10.23 o
   1   1  12      527.18      508.06     10.66 o
   2   1  12      398.21      397.34     20.67 o
   3   1  12      182.30      195.20      6.74 o
   4   1  12      312.88      293.19     12.14 o
   5   1  12        7.20        6.02      2.93 o
   6   1  12       54.25       44.03      5.23 o
   7   1  12        6.10        5.08      2.58 o
   0   2  12     1502.62     1583.09     37.84 o
   1   2  12     1352.55     1511.37     46.32 o
   3   2  12      134.07      121.38      7.64 o
   4   2  12      113.59      117.84     12.63 o
   5   2  12      111.88      113.56     10.73 o
   6   2  12       14.15       14.01      4.19 o
   7   2  12        6.72        2.46      2.51 o
   0   3  12      358.12      283.35     16.35 o
   1   3  12      122.68      131.20      8.17 o
   2   3  12      565.36      546.95     16.56 o
   3   3  12      483.96      436.00     13.40 o
   4   3  12       72.36       80.53      5.27 o
   5   3  12       99.99       98.48      7.12 o
   6   3  12       22.48       12.95      3.87 o
   7   3  12        4.74        4.74      3.80 o
   0   4  12      301.33      275.65     13.94 o
   1   4  12      636.28      614.77     18.13 o
   2   4  12      324.20      310.08      9.52 o
   3   4  12      170.90      186.23      8.24 o
   4   4  12       13.40       20.49      3.83 o
   5   4  12       24.37       22.97      4.20 o
   6   4  12       39.70       35.32      5.03 o
   7   4  12        7.39        4.03      1.95 o
   0   5  12       65.30       61.13      5.49 o
   1   5  12       89.77       86.29      6.49 o
   2   5  12       97.82       85.78      4.49 o
   3   5  12       98.99      102.18      6.15 o
   4   5  12      166.76      165.90      7.05 o
   5   5  12        8.78        9.06      2.77 o
   6   5  12        1.62        5.60      2.31 o
   7   5  12       22.39       19.30      2.18 o
   0   6  12      720.10      780.13     57.93 o
   1   6  12        4.32        2.36      2.38 o
   2   6  12       35.75       37.82      3.19 o
   3   6  12      175.74      176.23      9.28 o
   4   6  12       59.47       66.32      4.73 o
   5   6  12       49.92       51.62      6.56 o
   6   6  12        1.95        2.22      2.04 o
   0   7  12      110.86      115.91     13.49 o
   1   7  12       54.58       63.73      4.35 o
   2   7  12       34.99       34.23      3.34 o
   3   7  12      232.75      223.24      8.69 o
   4   7  12        6.44        6.82      2.58 o
   5   7  12        4.48        1.81      2.29 o
   6   7  12        2.23        0.85      1.99 o
   0   8  12       83.39       76.21      9.95 o
   1   8  12      165.04      171.07      8.68 o
   2   8  12       19.11       19.04      3.26 o
   3   8  12       49.34       55.51      4.88 o
   4   8  12       24.58       19.70      3.64 o
   5   8  12        1.55       -0.13      2.60 o
   0   9  12       71.82       43.73     13.60 o
   1   9  12      146.39      125.25     12.48 o
   2   9  12       41.85       34.52      5.61 o
   3   9  12       38.37       44.21     11.33 o
   4   9  12       27.15       22.97      4.28 o
   5   9  12       19.13       22.85      3.78 o
   0  10  12      162.67      161.91     16.01 o
   1  10  12      108.43      107.34     15.69 o
   2  10  12        8.57        0.31      7.99 o
   3  10  12       87.74       78.06     12.95 o
   4  10  12        3.94        5.44      9.06 o
   0  11  12      108.15      113.33     12.46 o
   1  11  12        4.05        4.93      3.65 o
   2  11  12        5.04        6.45      5.44 o
   3  11  12        2.30       -0.42      4.90 o
   0  12  12       66.27       67.43      8.55 o
   1  12  12       15.46       16.51      5.44 o
   2  12  12       11.43        9.06      6.35 o
   2   0  13     3114.91     2754.73    176.31 o
   4   0  13      848.32      866.96     34.35 o
   6   0  13       46.53       38.64     12.01 o
   1   1  13      834.55      809.77     26.85 o
   2   1  13     1357.40     1253.11     40.96 o
   3   1  13      463.74      445.40     13.13 o
   4   1  13       23.95       23.76      3.20 o
   5   1  13      154.98      177.70      9.07 o
   6   1  13       23.45       20.71      3.86 o
   7   1  13        4.26        3.22      2.31 o
   2   2  13       99.88      100.97      4.24 o
   3   2  13      777.49      783.52     28.70 o
   4   2  13        3.86        7.25      3.41 o
   5   2  13       20.45       17.97      3.71 o
   6   2  13       48.87       36.06      5.04 o
   7   2  13       15.48       15.54      3.19 o
   1   3  13      122.63      115.79      5.18 o
   2   3  13      189.18      165.35      5.82 o
   3   3  13       35.99       33.91      3.63 o
   4   3  13      441.33      405.61     23.57 o
   5   3  13       27.53       29.35      5.10 o
   6   3  13        0.20        2.78      3.30 o
   7   3  13       14.78       14.17      3.27 o
   1   4  13      234.56      240.13      8.57 o
   2   4  13        8.70        8.54      2.12 o
   3   4  13        4.23        7.73      2.29 o
   4   4  13       77.75       81.08      5.99 o
   5   4  13       10.61       12.03      3.90 o
   6   4  13        5.65        4.23      2.48 o
   7   4  13       10.16        8.90      1.96 o
   1   5  13      159.09      154.53      6.69 o
   2   5  13       34.88       34.37      2.98 o
   3   5  13       44.02       58.55      3.99 o
   4   5  13        4.27        4.51      2.49 o
   5   5  13       21.07       22.97      3.41 o
   6   5  13       35.92       29.74      4.30 o
   7   5  13        5.75        4.00      2.13 o
   1   6  13       63.10       76.14      4.80 o
   2   6  13       24.64       28.77      3.26 o
   3   6  13       17.79       18.46      2.96 o
   4   6  13       23.97       26.24      3.40 o
   5   6  13      104.17      108.12      7.37 o
   6   6  13       51.79       52.01      3.67 o
   1   7  13       44.57       59.61      4.18 o
   2   7  13       39.76       40.04      3.61 o
   3   7  13       23.86       28.85      3.45 o
   4   7  13      100.78      106.60     10.86 o
   5   7  13       23.36       25.68      3.30 o
   6   7  13        1.90        2.74      2.27 o
   1   8  13       16.58       14.51      3.23 o
   2   8  13       36.24       38.57      3.95 o
   3   8  13       20.94       16.56      3.32 o
   4   8  13      168.22      170.46     11.12 o
   5   8  13       12.55        8.85      2.73 o
   1   9  13       58.61       40.44      5.98 o
   2   9  13       54.40       46.95      7.67 o
   3   9  13       89.50       80.47     13.41 o
   4   9  13        3.04        5.35      6.12 o
   5   9  13       27.76       18.13      8.16 o
   1  10  13       88.44       66.04      9.03 o
   2  10  13       25.16       25.98      9.74 o
   3  10  13       29.87       30.81      9.35 o
   4  10  13        7.52        9.06      9.06 o
   1  11  13       26.75       18.54      4.46 o
   2  11  13       17.82       11.46      5.13 o
   3  11  13       10.90        6.80      5.89 o
   1  12  13       13.25        4.99      4.53 o
   0   0  14      299.61      354.43     25.38 o
   2   0  14     2682.60     2954.66    151.38 o
   4   0  14      104.44      114.70      7.88 o
   6   0  14       88.46       88.07      8.13 o
   0   1  14     7921.60     7827.38    405.19 o
   1   1  14     1709.56     1670.47     75.47 o
   2   1  14      349.51      272.84      8.45 o
   3   1  14       57.82       54.74      3.77 o
   4   1  14      335.47      338.20     11.88 o
   5   1  14      110.56      113.84      7.43 o
   6   1  14       25.01       35.61      7.07 o
   7   1  14       18.41       14.17      2.60 o
   1   2  14      690.97      637.20     21.06 o
   2   2  14       84.22       81.91      3.87 o
   3   2  14      267.02      271.33     10.98 o
   4   2  14        8.84        6.91      3.06 o
   5   2  14      164.49      178.82      9.27 o
   6   2  14       29.73       28.98      4.18 o
   7   2  14        2.17        2.61      1.98 o
   0   3  14      242.76      264.02     13.78 o
   1   3  14     1062.91      947.31     30.63 o
   2   3  14      141.68      129.83      5.03 o
   3   3  14      198.69      193.27      6.80 o
   4   3  14        6.89        7.38      2.98 o
   5   3  14      155.89      169.97      9.75 o
   6   3  14       72.41       56.37     12.32 o
   7   3  14       13.51       13.77      2.40 o
   0   4  14       57.72       61.65      5.55 o
   1   4  14       30.18       35.13      3.19 o
   2   4  14       95.77       93.84      4.44 o
   3   4  14      131.88      130.81      5.81 o
   4   4  14       82.40      103.05      7.54 o
   5   4  14       49.93       58.15      4.80 o
   6   4  14       31.25       33.73      3.58 o
   7   4  14       13.63       10.63      2.11 o
   0   5  14      193.03      218.97     11.66 o
   1   5  14      121.70      117.71      5.46 o
   2   5  14      272.03      267.82      8.74 o
   3   5  14       28.89       31.11      3.29 o
   4   5  14        4.85        3.36      2.38 o
   5   5  14       96.54       98.35      5.70 o
   6   5  14       26.27       29.19      3.11 o
   0   6  14       67.05       79.77      6.95 o
   1   6  14       23.87       28.16      3.11 o
   2   6  14        8.33        8.43      2.62 o
   3   6  14       28.59       28.02      3.16 o
   4   6  14        7.65        4.88      2.59 o
   5   6  14       48.91       44.84      6.93 o
   6   6  14       31.02       31.84      3.27 o
   0   7  14       23.50       26.46      4.88 o
   1   7  14      239.83      253.93      9.10 o
   2   7  14      131.71      122.50      7.08 o
   3   7  14       48.56       59.38      4.54 o
   4   7  14       54.47       53.53      5.90 o
   5   7  14        4.13        8.55      2.36 o
   6   7  14       11.80        8.81      2.50 o
   0   8  14       74.50       68.71      8.91 o
   1   8  14       67.93       69.17      4.54 o
   2   8  14       15.18       15.48      3.25 o
   3   8  14        2.27       -1.77      2.62 o
   4   8  14        1.60        2.99      3.16 o
   5   8  14       31.96       25.07      3.28 o
   0   9  14        0.75       -1.45      4.33 o
   1   9  14       76.04       75.77      6.96 o
   2   9  14      112.70      109.23      8.24 o
   3   9  14       45.99       42.62      9.08 o
   4   9  14        1.34        0.34      3.01 o
   0  10  14        9.50        4.33      6.80 o
   1  10  14       28.57       27.20      5.43 o
   2  10  14       58.76       40.27     11.78 o
   3  10  14       41.38       33.54     13.14 o
   0  11  14       54.70       38.80     10.88 o
   1  11  14        4.61        1.77      3.38 o
   2  11  14       19.70       11.38      5.01 o
   2   0  15     2428.69     2301.75     64.89 o
   4   0  15      344.23      297.68     20.17 o
   6   0  15       56.24       38.98      9.06 o
   1   1  15      121.25      126.12      5.67 o
   2   1  15      102.63       91.07      4.22 o
   3   1  15      223.10      208.70      7.44 o
   4   1  15       14.42       18.25      3.78 o
   5   1  15       24.44       26.90      4.35 o
   6   1  15        8.01       10.77      3.24 o
   7   1  15        0.37        0.08      2.05 o
   1   2  15      554.06      543.19     17.11 o
   2   2  15      234.32      215.74      7.22 o
   3   2  15      403.52      410.40     12.46 o
   4   2  15      176.90      193.58     10.88 o
   5   2  15        5.41        1.90      3.17 o
   6   2  15       25.45       18.13      3.31 o
   7   2  15       10.81        8.59      2.07 o
   1   3  15        4.00        4.56      1.97 o
   2   3  15       10.42       13.89      2.42 o
   3   3  15       88.27       88.60      4.69 o
   4   3  15       47.46       50.69      4.00 o
   5   3  15       70.10       78.19      7.91 o
   6   3  15       38.92       54.38      5.17 o
   7   3  15        4.80        4.89      1.88 o
   1   4  15      286.46      275.06     10.34 o
   2   4  15      164.30      149.09      5.91 o
   3   4  15       25.00       30.41      3.24 o
   4   4  15      113.27      118.83      5.97 o
   5   4  15      128.31      164.76     10.09 o
   6   4  15        4.73        4.65      2.34 o
   7   4  15        5.25        5.65      1.64 o
   1   5  15      189.74      198.92      7.75 o
   2   5  15       20.50       28.14      3.05 o
   3   5  15      205.07      213.82     12.25 o
   4   5  15       42.35       53.29      4.79 o
   5   5  15       17.83       23.40      3.96 o
   6   5  15       20.59       20.63      3.83 o
   1   6  15       51.51       65.32      4.59 o
   2   6  15       18.37       17.36      2.92 o
   3   6  15       91.39       87.42      4.92 o
   4   6  15       82.97      102.61      6.04 o
   5   6  15       38.20       43.01      3.72 o
   6   6  15       24.24       24.47      2.47 o
   1   7  15       23.99       28.12      3.38 o
   2   7  15       39.63       37.35      3.91 o
   3   7  15       52.46       49.27      4.11 o
   4   7  15       54.72       50.31      7.92 o
   5   7  15       17.66       13.22      2.57 o
   6   7  15        5.52        2.72      2.72 o
   1   8  15       16.76       14.91      2.96 o
   2   8  15      210.75      201.56      8.52 o
   3   8  15      100.77      110.94      7.18 o
   4   8  15        2.60        5.20      3.14 o
   5   8  15       10.33        7.88      2.30 o
   1   9  15       67.51       63.99      8.34 o
   2   9  15       24.40       33.07      4.84 o
   3   9  15       70.43       56.64     11.00 o
   4   9  15       75.28       75.86      8.61 o
   1  10  15       70.07       53.27      6.13 o
   2  10  15        6.32        3.10      3.26 o
   3  10  15       11.98        8.41      6.96 o
   1  11  15        1.68       -2.16      3.94 o
   2  11  15       35.08       18.96      7.03 o
   2   0  16      506.70      473.98     16.49 o
   4   0  16      245.11      265.60     15.70 o
   6   0  16       10.59       11.40      4.13 o
   0   1  16      152.70      149.35      8.97 o
   1   1  16      192.98      185.04      7.47 o
   2   1  16       11.55       14.76      2.42 o
   3   1  16      280.87      282.88      9.36 o
   4   1  16      255.46      290.06     12.46 o
   5   1  16       14.81       20.55      5.63 o
   6   1  16        6.26        5.19      2.17 o
   7   1  16       11.32        7.79      2.05 o
   0   2  16      305.23      319.53     16.34 o
   1   2  16      108.89      131.35      5.51 o
   2   2  16       15.56       15.31      2.38 o
   3   2  16       17.60       24.94      2.99 o
   4   2  16      158.60      164.10      7.46 o
   5   2  16       73.62       94.02      5.82 o
   6   2  16       26.36       28.06      4.26 o
   7   2  16        0.06        0.47      1.77 o
   0   3  16      457.18      402.04     16.57 o
   1   3  16      200.19      179.68      6.81 o
   2   3  16      144.07      140.99      5.65 o
   3   3  16       65.37       71.40      4.12 o
   4   3  16       57.21       54.05      4.02 o
   5   3  16       28.71       34.15      5.91 o
   6   3  16       10.25        9.11      2.72 o
   7   3  16       40.73       26.98      4.96 o
   0   4  16      179.76      211.03     12.18 o
   1   4  16      232.26      209.74      8.46 o
   2   4  16       33.66       43.31      3.93 o
   3   4  16      253.56      286.65      9.95 o
   4   4  16       21.41       22.47      3.26 o
   5   4  16       67.97       68.61      7.19 o
   6   4  16        1.66        1.36      2.10 o
   0   5  16       31.86       33.72      5.04 o
   1   5  16       53.14       67.06      4.56 o
   2   5  16       26.87       33.01      3.35 o
   3   5  16       84.29       91.39      6.19 o
   4   5  16       27.76       33.00      3.46 o
   5   5  16       49.87       52.13      4.11 o
   6   5  16       11.97       10.38      2.05 o
   0   6  16      203.55      208.41     14.97 o
   1   6  16      309.99      340.32     11.90 o
   2   6  16       19.98       23.42      3.24 o
   3   6  16        4.75        4.66      2.46 o
   4   6  16      141.44      158.39      7.61 o
   5   6  16        8.83        8.66      2.37 o
   6   6  16        4.96        3.38      1.73 o
   0   7  16      237.17      255.50     15.30 o
   1   7  16       77.93       78.23      8.96 o
   2   7  16       37.41       40.51      3.97 o
   3   7  16       45.30       44.44      4.03 o
   4   7  16       19.31       20.18      6.41 o
   5   7  16       69.14       76.02     10.86 o
   0   8  16      206.09      205.62     16.88 o
   1   8  16       10.78       11.34      2.98 o
   2   8  16       55.78       53.28      5.18 o
   3   8  16       70.80       64.52      4.46 o
   4   8  16        2.31        4.65      2.74 o
   5   8  16       13.90        8.04      2.45 o
   0   9  16       85.44       89.95      8.40 o
   1   9  16       71.50       77.81      5.71 o
   2   9  16       23.03       18.93      5.76 o
   3   9  16        5.62        7.39      3.96 o
   4   9  16       30.99       25.81      6.35 o
   0  10  16       58.44       30.40      7.00 o
   1  10  16       15.53       16.32      3.28 o
   2  10  16       14.58        9.36      3.41 o
   3  10  16       14.23        3.94      4.18 o
   0  11  16       71.02       66.74     14.73 o
   1  11  16        8.98        5.89      4.05 o
   2   0  17      539.41      474.32     17.02 o
   4   0  17       33.24       38.06      4.38 o
   6   0  17      117.89      112.94      8.70 o
   1   1  17      360.59      317.91     10.56 o
   2   1  17      304.56      324.22     10.07 o
   3   1  17       41.88       42.56      3.35 o
   4   1  17       78.27       68.45      5.30 o
   5   1  17       23.37       18.00      2.86 o
   6   1  17      125.35      136.18      6.32 o
   7   1  17       18.66       14.97      3.03 o
   1   2  17      142.91      143.75      6.01 o
   2   2  17      205.51      191.60      6.86 o
   3   2  17       67.18       72.34      4.30 o
   4   2  17       10.52       11.88      3.03 o
   5   2  17      114.23      120.27      6.50 o
   6   2  17       18.94       14.98      2.69 o
   7   2  17       12.23        9.89      2.60 o
   1   3  17      424.56      421.86     13.54 o
   2   3  17      112.14      106.24      4.89 o
   3   3  17      694.16      732.06     21.47 o
   4   3  17      339.34      351.74     12.99 o
   5   3  17       37.05       45.83      7.52 o
   6   3  17        2.19        0.75      2.21 o
   1   4  17      545.91      497.63     17.32 o
   2   4  17      333.41      343.23     11.09 o
   3   4  17        4.88        1.71      2.41 o
   4   4  17       61.21       75.96      5.12 o
   5   4  17       14.40       14.16      2.87 o
   6   4  17       13.02       12.53      2.51 o
   1   5  17       73.31       74.40      5.01 o
   2   5  17       77.22       95.34      5.03 o
   3   5  17      588.70      550.93     16.82 o
   4   5  17       29.56       33.60      3.61 o
   5   5  17      101.77      123.35      6.26 o
   6   5  17       13.91       14.05      2.37 o
   1   6  17      181.20      185.33      7.86 o
   2   6  17       28.31       28.99      3.24 o
   3   6  17       26.34       26.82      3.25 o
   4   6  17      123.28      159.55     10.57 o
   5   6  17        1.82        0.76      2.05 o
   6   6  17        6.89        5.92      2.39 o
   1   7  17      117.08      121.33     10.27 o
   2   7  17      481.61      505.99     21.89 o
   3   7  17        1.09        2.50      2.53 o
   4   7  17       64.82       68.74      6.37 o
   5   7  17       23.07       24.38      2.98 o
   1   8  17       66.11       67.41      9.53 o
   2   8  17       54.31       59.48      4.49 o
   3   8  17        3.69        6.30      2.45 o
   4   8  17       14.70       18.60      4.28 o
   1   9  17       26.58       24.16      3.84 o
   2   9  17       77.57       81.01      7.05 o
   3   9  17       51.51       21.15      8.77 o
   4   9  17       16.20       16.53      4.31 o
   1  10  17       18.90       16.68      4.19 o
   2  10  17        1.40       -0.51      2.91 o
   1  11  17       20.78        6.35     10.42 o
   0   0  18      140.86      134.25      8.97 o
   2   0  18      295.95      303.82     11.35 o
   4   0  18      425.83      440.91     18.65 o
   6   0  18       28.24       18.89      4.08 o
   0   1  18      402.03      416.73     20.99 o
   1   1  18      354.77      343.72     11.41 o
   2   1  18      153.45      149.73      6.03 o
   3   1  18       10.92        9.75      2.71 o
   4   1  18        8.84       10.29      3.00 o
   5   1  18      182.84      196.59     15.24 o
   6   1  18       45.96       48.58      4.63 o
   0   2  18       84.37       85.66     10.88 o
   1   2  18      106.14      106.44      6.25 o
   2   2  18      790.34      850.57     23.43 o
   3   2  18       24.65       27.95      3.31 o
   4   2  18       29.93       42.91      4.02 o
   5   2  18      152.80      173.16      9.03 o
   6   2  18        2.01        2.72      2.24 o
   0   3  18      479.24      432.63     19.49 o
   1   3  18      608.12      554.45     17.36 o
   2   3  18      134.93      145.31      5.90 o
   3   3  18       69.10       75.78      4.54 o
   4   3  18      188.35      197.59      8.35 o
   5   3  18       11.37       16.43      3.26 o
   6   3  18        7.05        8.18      2.49 o
   0   4  18     1140.96     1195.68     54.95 o
   1   4  18      295.71      293.24     11.43 o
   2   4  18      346.10      353.71     12.63 o
   3   4  18      332.59      374.67     15.58 o
   4   4  18      112.40      100.46      8.37 o
   5   4  18       10.63        7.00      2.58 o
   6   4  18       61.22       61.33      5.01 o
   0   5  18     1705.60     1680.49     67.37 o
   1   5  18      143.59      142.42      6.14 o
   2   5  18        0.58        1.47      2.42 o
   3   5  18      188.88      192.77      7.69 o
   4   5  18       11.22       12.98      2.96 o
   5   5  18       18.05       21.16      2.97 o
   6   5  18       33.34       31.70      3.53 o
   0   6  18      815.22      847.84     41.27 o
   1   6  18      185.08      205.53      7.75 o
   2   6  18       95.09      103.85      5.41 o
   3   6  18      301.51      345.53     12.07 o
   4   6  18        9.59       11.40      2.78 o
   5   6  18        5.22        3.09      2.10 o
   0   7  18       77.80       89.92     18.52 o
   1   7  18       65.06       71.59      7.57 o
   2   7  18      141.13      140.68     11.11 o
   3   7  18       65.66       65.39      4.93 o
   4   7  18       40.73       45.85     10.53 o
   5   7  18       22.04       25.76      2.69 o
   0   8  18       23.79       30.41      5.34 o
   1   8  18      104.36      104.70      6.25 o
   2   8  18       75.72       75.43      6.04 o
   3   8  18       12.11       15.31      2.70 o
   4   8  18        7.88        4.85      3.34 o
   0   9  18        4.62        7.46      5.38 o
   1   9  18       37.11       34.27      4.78 o
   2   9  18       25.43       18.00      3.82 o
   3   9  18       91.06       89.60      9.79 o
   0  10  18       49.17       31.87     18.58 o
   1  10  18        3.68        3.56      2.76 o
   2  10  18       19.43       20.57      4.36 o
   2   0  19        1.45        3.14      2.56 o
   4   0  19       85.28       76.16      6.09 o
   6   0  19       31.66       24.12      4.45 o
   1   1  19       76.82       84.07      6.19 o
   2   1  19      188.07      203.05      7.34 o
   3   1  19      153.06      167.72      6.97 o
   4   1  19      148.92      147.52      7.14 o
   5   1  19      159.33      170.64     11.35 o
   6   1  19       31.26       26.39      5.59 o
   1   2  19       53.30       69.23      4.60 o
   2   2  19       22.73       25.99      3.04 o
   3   2  19      207.44      226.27      8.24 o
   4   2  19      120.70      145.81     11.25 o
   5   2  19      141.73      157.61      7.11 o
   6   2  19       35.62       42.70      4.53 o
   1   3  19      274.43      293.74     10.39 o
   2   3  19      123.16      125.32      5.62 o
   3   3  19       94.84       86.98      5.73 o
   4   3  19      115.87      135.18      7.36 o
   5   3  19       63.04       62.68      6.31 o
   6   3  19       25.36       19.00      2.64 o
   1   4  19      997.68     1046.99     34.37 o
   2   4  19      456.89      455.58     13.67 o
   3   4  19      127.60      149.67      6.71 o
   4   4  19      332.15      414.87     14.14 o
   5   4  19        5.92        6.79      2.65 o
   6   4  19       22.59       16.53      3.21 o
   1   5  19      429.13      421.00     12.99 o
   2   5  19      260.31      247.22      8.77 o
   3   5  19       60.22       81.36      6.79 o
   4   5  19      277.16      317.59     12.51 o
   5   5  19       20.31       22.78      4.14 o
   6   5  19        3.05        2.06      2.08 o
   1   6  19       61.34       75.55      4.73 o
   2   6  19      636.01      711.60     21.10 o
   3   6  19      130.04      150.32      6.79 o
   4   6  19       49.96       55.83      4.71 o
   5   6  19       11.28        9.32      2.14 o
   1   7  19      127.92      143.24      7.43 o
   2   7  19       45.44       39.14      5.06 o
   3   7  19       42.16       42.83      3.88 o
   4   7  19       69.20       77.73      5.14 o
   5   7  19       42.31       43.30     12.69 o
   1   8  19       35.62       31.91      4.05 o
   2   8  19       40.80       39.82      5.10 o
   3   8  19       26.51       30.34      3.00 o
   4   8  19        7.80        4.76      2.47 o
   1   9  19        5.50        6.17      3.29 o
   2   9  19       11.42        9.39      3.56 o
   3   9  19        2.35        1.53      5.41 o
   1  10  19        8.96       11.39      3.07 o
   0   0  20     6143.59     5330.75    234.12 o
   2   0  20      317.46      292.59     11.63 o
   4   0  20        4.92        2.32      4.11 o
   6   0  20      112.02      101.98     11.78 o
   0   1  20       92.46      100.49      8.26 o
   1   1  20        9.42       14.20      2.53 o
   2   1  20       25.11       18.31      2.84 o
   3   1  20       68.74       61.61      4.28 o
   4   1  20      133.47      134.03      6.81 o
   5   1  20        4.82        5.59      2.59 o
   6   1  20       13.79       11.61      2.85 o
   0   2  20       34.22       36.18      4.77 o
   1   2  20       79.70      101.13      4.99 o
   2   2  20      148.64      146.54      6.17 o
   3   2  20       29.07       30.60      3.92 o
   4   2  20      183.24      210.21      9.49 o
   5   2  20       47.30       49.20      4.56 o
   6   2  20        1.32       -0.31      1.95 o
   0   3  20      573.34      561.67     22.93 o
   1   3  20       83.26       94.53      4.84 o
   2   3  20      283.46      275.05      9.34 o
   3   3  20     1100.47     1115.21     28.94 o
   4   3  20       92.42       97.69     10.79 o
   5   3  20       48.58       46.96      4.48 o
   6   3  20       40.05       25.91      7.49 o
   0   4  20      720.95      748.16     36.04 o
   1   4  20      203.34      214.21      8.38 o
   2   4  20       63.46       82.16      7.51 o
   3   4  20        3.01        4.11      2.51 o
   4   4  20       64.49       71.21      5.26 o
   5   4  20      213.71      242.38     12.14 o
   6   4  20        0.92        1.53      1.46 o
   0   5  20      625.68      665.22     29.34 o
   1   5  20     1421.34     1426.62     41.49 o
   2   5  20      263.07      287.78      9.78 o
   3   5  20       28.77       28.52      3.35 o
   4   5  20       22.90       22.84      3.65 o
   5   5  20        2.30        2.62      1.93 o
   0   6  20      503.39      501.40     32.61 o
   1   6  20       61.59       78.73      4.88 o
   2   6  20      490.70      622.91     17.90 o
   3   6  20       28.15       34.76      3.54 o
   4   6  20       10.34       12.67      2.77 o
   5   6  20        6.51        8.49      1.96 o
   0   7  20     1638.34     1791.16    112.85 o
   1   7  20       89.31       93.23      5.78 o
   2   7  20       14.58       21.33      3.92 o
   3   7  20        8.31       13.20      2.85 o
   4   7  20       25.77       26.13      4.86 o
   0   8  20       36.14       32.10     10.17 o
   1   8  20       31.33       29.80      3.59 o
   2   8  20        8.95        7.19      2.51 o
   3   8  20       21.09       14.82      3.78 o
   4   8  20       12.20       12.03      3.37 o
   0   9  20       15.42       13.93      5.67 o
   1   9  20        8.80        8.38      3.40 o
   2   9  20       21.82       23.53      3.75 o
   3   9  20       15.89       17.22      4.08 o
   0  10  20       15.26        0.91      8.16 o
   1  10  20        7.23       11.78      8.16 o
   2   0  21       91.94       94.56      7.09 o
   4   0  21      119.10      112.44      9.26 o
   6   0  21       13.28       11.35      3.03 o
   1   1  21      139.68      137.18      5.86 o
   2   1  21        6.44        9.27      2.72 o
   3   1  21       29.76       26.84      3.30 o
   4   1  21      132.72      103.79      9.43 o
   5   1  21       37.13       38.39      5.59 o
   6   1  21        2.82        2.62      2.25 o
   1   2  21       72.83       75.46      5.34 o
   2   2  21       10.91       11.83      2.67 o
   3   2  21      139.97      130.81      7.49 o
   4   2  21       16.48       12.09      3.11 o
   5   2  21       91.27       73.32      8.09 o
   6   2  21       27.71       15.14      4.32 o
   1   3  21      220.81      205.06      7.77 o
   2   3  21      492.83      531.84     15.78 o
   3   3  21      236.08      231.49      8.26 o
   4   3  21       16.47       17.82      3.54 o
   5   3  21       11.85        8.25      2.43 o
   6   3  21       18.10       10.20      2.68 o
   1   4  21     1147.99     1257.84     36.95 o
   2   4  21      164.75      158.00      6.92 o
   3   4  21       43.94       51.04      4.16 o
   4   4  21      262.16      316.64     12.56 o
   5   4  21       37.29       49.06      4.97 o
   1   5  21      401.78      427.11     13.16 o
   2   5  21      428.65      459.26     14.04 o
   3   5  21       95.09       97.00      6.11 o
   4   5  21       54.80       58.99      4.53 o
   5   5  21        5.99        9.65      2.13 o
   1   6  21      217.73      230.78      8.35 o
   2   6  21      406.64      452.54     13.63 o
   3   6  21      205.69      233.29      8.51 o
   4   6  21       38.07       37.20      3.98 o
   5   6  21        7.02        7.18      2.69 o
   1   7  21       41.21       42.90      6.76 o
   2   7  21       21.62       29.58      4.04 o
   3   7  21       18.43       21.14      2.97 o
   4   7  21        1.61        1.21      2.06 o
   1   8  21       25.77       26.01      3.24 o
   2   8  21       84.81       82.97      5.75 o
   3   8  21        5.98        3.64      2.23 o
   1   9  21       33.32       32.22      7.00 o
   2   9  21        4.42        3.18      2.46 o
   0   0  22       55.91       61.64     10.88 o
   2   0  22      226.67      241.40     14.52 o
   4   0  22      266.69      227.23     14.28 o
   0   1  22      363.61      333.58     18.59 o
   1   1  22      151.45      152.67      7.22 o
   2   1  22       89.83       98.12      5.88 o
   3   1  22        5.74        1.03      2.73 o
   4   1  22       11.67        5.45      2.69 o
   5   1  22        1.54       -2.17      2.79 o
   6   1  22       10.28        9.06      4.08 o
   0   2  22       44.88       38.34      5.13 o
   1   2  22       15.61       20.59      3.16 o
   2   2  22      296.59      335.90     11.00 o
   3   2  22      116.97       95.39      7.43 o
   4   2  22       27.29       25.42      3.29 o
   5   2  22      108.17      102.80      7.94 o
   0   3  22      307.32      293.73     23.71 o
   1   3  22      446.81      459.55     13.81 o
   2   3  22      229.14      225.14     11.84 o
   3   3  22       56.61       61.73      6.09 o
   4   3  22       16.47       14.06      3.15 o
   5   3  22       29.58       25.64      6.15 o
   0   4  22      509.97      643.61     33.31 o
   1   4  22      109.96      124.57      6.18 o
   2   4  22       40.98       43.52      4.31 o
   3   4  22      324.88      339.81     16.62 o
   4   4  22       82.28       80.78      5.66 o
   5   4  22       38.28       35.91      5.53 o
   0   5  22      269.75      287.81     15.08 o
   1   5  22      257.32      272.30     10.01 o
   2   5  22        6.21        8.57      2.73 o
   3   5  22       91.67       97.32      5.44 o
   4   5  22       18.52       22.02      3.11 o
   5   5  22        5.24        3.23      1.99 o
   0   6  22      239.83      279.48     12.40 o
   1   6  22      100.99      116.50      5.65 o
   2   6  22       44.26       48.29      4.99 o
   3   6  22      107.45      111.57      5.66 o
   4   6  22       28.99       35.58      3.36 o
   0   7  22      107.18      100.17     10.04 o
   1   7  22       20.89       24.74      3.43 o
   2   7  22       12.14        8.34      2.48 o
   3   7  22       22.14       21.43      2.77 o
   4   7  22       25.25       23.85      3.53 o
   0   8  22        6.13        2.69      3.23 o
   1   8  22       15.54       15.79      2.70 o
   2   8  22       28.80       33.41      3.30 o
   3   8  22        4.52        4.92      2.17 o
   0   9  22       12.24        7.40      4.05 o
   1   9  22        7.78        7.88      2.75 o
   2   9  22       25.20       15.86      4.53 o
   2   0  23      258.19      237.04     14.38 o
   4   0  23       27.54       23.51      5.01 o
   1   1  23       76.87       85.54      6.16 o
   2   1  23      266.51      268.07     12.26 o
   3   1  23       61.53       51.65      4.38 o
   4   1  23       18.87       18.66      3.66 o
   5   1  23       25.58       21.31      4.16 o
   1   2  23      122.43      133.12      5.99 o
   2   2  23        1.15        1.33      2.64 o
   3   2  23       26.68       24.98      3.20 o
   4   2  23       56.00       69.54      4.80 o
   5   2  23       10.35        8.05      2.42 o
   1   3  23      265.14      268.87     11.23 o
   2   3  23       40.67       47.10      7.43 o
   3   3  23      149.11      171.14      7.92 o
   4   3  23       52.73       54.48      5.95 o
   5   3  23       30.16       21.16      2.74 o
   1   4  23       25.43       25.37      5.34 o
   2   4  23      111.82      123.93      6.25 o
   3   4  23      107.86      120.42      6.23 o
   4   4  23        8.16        8.27      2.56 o
   5   4  23       39.85       38.42      4.78 o
   1   5  23       59.59       72.88      4.72 o
   2   5  23       66.64       76.87      6.10 o
   3   5  23       68.17       53.26      5.98 o
   4   5  23        3.86        7.36      2.50 o
   1   6  23       75.07       77.20      4.77 o
   2   6  23       29.32       31.80      3.22 o
   3   6  23        5.54        7.26      2.26 o
   4   6  23       33.56       30.26      2.88 o
   1   7  23        5.85        6.18      2.45 o
   2   7  23       29.04       30.94      4.24 o
   3   7  23        6.95        9.75      2.05 o
   1   8  23        6.73        3.48      2.02 o
   2   8  23        8.40        9.17      1.93 o
   1   9  23       44.23       36.26      6.80 o
   0   0  24      753.44      749.19     52.57 o
   2   0  24       93.08       89.67      9.52 o
   4   0  24        5.41        3.70      3.84 o
   0   1  24       47.84       44.47      5.22 o
   1   1  24       18.66       22.80      3.11 o
   2   1  24        8.49       11.55      3.10 o
   3   1  24       41.99       38.22      7.07 o
   4   1  24        1.78        0.33      2.73 o
   5   1  24        0.96        0.11      2.58 o
   0   2  24      101.98      115.67      8.16 o
   1   2  24      354.57      356.30     10.51 o
   2   2  24        4.76        6.20      2.70 o
   3   2  24        7.23        8.19      2.54 o
   4   2  24       30.84       27.45      3.79 o
   5   2  24        2.31        1.36      2.46 o
   0   3  24       18.85       18.58      5.13 o
   1   3  24        9.05        7.75      2.93 o
   2   3  24       23.33       22.30      3.97 o
   3   3  24       15.89       15.27      2.94 o
   4   3  24        5.45        7.84      2.61 o
   5   3  24        1.21        1.33      2.23 o
   0   4  24      114.53      112.96     13.22 o
   1   4  24        4.43        3.04      2.53 o
   2   4  24       58.28       56.66      6.16 o
   3   4  24       28.08       29.51      4.88 o
   4   4  24        0.87       -1.69      2.04 o
   0   5  24       93.26       96.00      6.67 o
   1   5  24        3.13        3.18      2.35 o
   2   5  24       22.99       25.76      3.06 o
   3   5  24       54.23       59.20      7.65 o
   4   5  24       12.26       13.46      2.46 o
   0   6  24       25.81       28.64      4.19 o
   1   6  24       11.54       10.96      2.50 o
   2   6  24       13.99       15.54      2.53 o
   3   6  24       16.45       15.17      2.30 o
   4   6  24       33.20       30.02      5.05 o
   0   7  24      132.44      159.45     10.26 o
   1   7  24       32.56       35.53      4.08 o
   2   7  24        8.72        6.07      2.15 o
   3   7  24       15.20       12.83      2.43 o
   0   8  24       23.21       25.00      3.97 o
   1   8  24        9.84        8.59      2.04 o
   2   8  24       29.20       29.13      6.57 o
   2   0  25      937.97      887.86     56.43 o
   4   0  25       36.11       18.58      6.80 o
   1   1  25        0.37        2.25      2.90 o
   2   1  25       81.41       66.49      8.05 o
   3   1  25        6.34        7.65      3.05 o
   4   1  25       39.72       32.76      4.20 o
   5   1  25        0.93       -0.91      3.63 o
   1   2  25      148.68      124.89      6.25 o
   2   2  25       55.03       55.56      7.16 o
   3   2  25      163.44      155.24      7.86 o
   4   2  25        4.24        5.53      2.90 o
   5   2  25        2.68        0.00      3.63 o
   1   3  25       60.13       60.00      4.56 o
   2   3  25       71.12       57.82      5.13 o
   3   3  25       45.94       37.33      5.39 o
   4   3  25       11.07        6.11      2.42 o
   1   4  25       50.31       60.60      7.31 o
   2   4  25       28.40       25.76      3.08 o
   3   4  25       39.50       35.57      4.49 o
   4   4  25        6.42        7.41      2.32 o
   1   5  25       17.05       21.49      3.29 o
   2   5  25       23.67       22.91      2.81 o
   3   5  25       32.43       33.11      5.85 o
   4   5  25       23.61       23.67      3.29 o
   1   6  25       23.87       29.53      2.93 o
   2   6  25       25.13       28.65      4.72 o
   3   6  25       11.74       15.24      2.25 o
   1   7  25       26.16       23.81      3.31 o
   2   7  25       15.43       14.30      2.27 o
   1   8  25       30.20       26.71      3.68 o
   0   0  26      149.52      148.66     15.41 o
   2   0  26      204.33      230.69     20.85 o
   4   0  26       34.77       28.10      7.25 o
   0   1  26      271.91      217.48     11.51 o
   1   1  26      144.42      156.59      8.50 o
   2   1  26        6.02        2.73      3.17 o
   3   1  26       14.08       17.05      3.43 o
   4   1  26       12.94       11.00      3.07 o
   0   2  26      113.31       94.64     10.79 o
   1   2  26       14.57       11.49      2.48 o
   2   2  26       12.86       10.84      2.56 o
   3   2  26       26.38       18.60      2.81 o
   4   2  26        0.78       -2.15      2.54 o
   0   3  26        7.39        7.32      3.53 o
   1   3  26       34.03       30.63      3.72 o
   2   3  26       42.29       37.80      3.89 o
   3   3  26        5.02        5.78      2.15 o
   4   3  26       14.81       13.48      2.40 o
   0   4  26        8.07        7.67      3.36 o
   1   4  26       19.76       24.03      3.67 o
   2   4  26       14.59       12.13      2.64 o
   3   4  26        8.33        7.41      2.28 o
   4   4  26        3.37        0.78      2.27 o
   0   5  26       38.92       48.42      4.76 o
   1   5  26       29.86       33.09      5.23 o
   2   5  26        5.75        3.00      2.12 o
   3   5  26        1.36        0.94      1.88 o
   0   6  26       36.82       31.33      3.59 o
   1   6  26        6.38        7.55      1.90 o
   2   6  26        7.20        4.68      1.84 o
   3   6  26        3.70        1.38      1.91 o
   0   7  26       25.08       23.97      6.72 o
   1   7  26        5.82        4.21      1.90 o
   2   7  26        1.19        1.90      2.39 o
   2   0  27       91.78       77.50     11.78 o
   4   0  27       10.32        4.99      4.53 o
   1   1  27       15.58        9.39      2.75 o
   2   1  27       76.76       89.35      8.94 o
   3   1  27       11.48       11.93      3.26 o
   4   1  27       19.33       17.11      2.96 o
   1   2  27       43.91       47.07      3.68 o
   2   2  27       21.77       14.97      3.18 o
   3   2  27        4.41        5.34      2.96 o
   4   2  27       49.97       60.89      6.19 o
   1   3  27        5.54        4.26      2.33 o
   2   3  27        5.13        4.25      2.24 o
   3   3  27       33.12       30.04      4.68 o
   4   3  27        7.72        4.08      4.08 o
   1   4  27       16.29       16.24      3.39 o
   2   4  27       38.06       33.06      3.96 o
   3   4  27        0.07        0.64      2.07 o
   1   5  27        4.13        4.13      1.80 o
   2   5  27        8.19        6.28      1.91 o
   3   5  27        0.39        1.57      1.99 o
   1   6  27        1.22       -1.00      1.42 o
   2   6  27        0.22       -0.09      1.75 o
   0   0  28      553.50      550.67     39.88 o
   2   0  28        9.24        4.99      5.44 o
   0   1  28       26.92       29.45      6.19 o
   1   1  28       14.74       14.69      2.52 o
   2   1  28        7.73        5.12      2.43 o
   3   1  28        3.53        4.65      3.28 o
   0   2  28       36.94       43.93      6.39 o
   1   2  28       15.52       17.12      2.85 o
   2   2  28        9.55        3.53      2.74 o
   3   2  28        3.08        4.29      2.59 o
   0   3  28       11.92       12.21      3.54 o
   1   3  28        6.82        4.44      1.89 o
   2   3  28       11.35        9.33      2.36 o
   3   3  28       46.63       59.88      6.41 o
   0   4  28        2.68        2.38      2.60 o
   1   4  28       13.05        9.88      1.97 o
   2   4  28       19.35       19.56      4.70 o
   3   4  28        7.40        6.17      2.33 o
   0   5  28        8.18        6.27      2.36 o
   1   5  28       44.61       47.15      3.04 o
   2   5  28        4.96        4.39      1.63 o
   0   6  28       17.63       19.82      3.68 o
   1   6  28        3.05        3.63      1.81 o
   2   0  29       41.34       47.73      6.80 o
   1   1  29        2.37        2.71      1.94 o
   2   1  29        0.10        2.16      1.93 o
   3   1  29       10.52        6.35      4.99 o
   1   2  29        2.55       -0.05      2.13 o
   2   2  29        5.87        4.34      2.20 o
   3   2  29       13.07        8.61      4.99 o
   1   3  29        2.27        5.38      2.01 o
   2   3  29        7.77        5.04      2.16 o
   1   4  29       41.22       30.27      2.42 o
   2   4  29        0.06        1.38      1.90 o
   1   5  29        9.14       10.42      2.52 o
   0   0  30       17.82       18.13      5.89 o
   2   0  30       27.25       20.19      3.53 o
   0   1  30       46.87       39.10      5.21 o
   1   1  30        6.36        8.77      2.17 o
   2   1  30        3.98        1.16      3.05 o
   0   2  30       10.26       10.54      3.32 o
   1   2  30        2.00       -1.54      2.33 o
   2   2  30        8.40        9.53      2.59 o
   0   3  30        5.93        4.09      2.75 o
   1   3  30       11.14       10.99      2.30 o
   2   3  30        1.80        1.15      2.39 o
   0   4  30        6.93        2.48      2.39 o
   1   4  30       11.69       10.72      2.81 o
   1   1  31        5.65        4.53      2.71 o
   1   2  31       15.62       13.14      3.20 o
 
